# Supplementary material for: 2,4-Dibromo-6-[(quinolin-8-yl­amino)­methyl­idene]cyclo­hexa-2,4-dien-1-one monohydrate
Source: Acta Crystallogr Sect E Struct Rep Online. 2011 Nov 19;67(Pt 12):o3380. doi: 10.1107/S1600536811048793 (PMC3239023; doi:10.1107/S1600536811048793)
Supplement: Supplementary file 1 [file e-67-o3380-sup1.cif]

##############################################################################
#                                                                            #
# This CIF contains the data in a paper accepted for publication in          #
# Acta Crystallographica Section E. It conforms to the requirements of       #
# Notes for Authors for Acta Crystallographica Section E, and has been       #
# peer reviewed under the auspices of the IUCr Commission on Journals.       #
#                                                                            #
# Full details of the Crystallographic Information File format               #
# are given in the paper "The Crystallographic Information File (CIF):       #
# a New Standard Archive File for Crystallography" by S. R. Hall, F. H.      #
# Allen and I. D. Brown [Acta Cryst. (1991), A47, 655-685].                  #
#                                                                            #
# The current version of the core CIF dictionary is obtainable from          #
# ftp://ftp.iucr.org/pub/cif_core.dic.                                       #
#                                                                            #
# Software is freely available for graphical display of the structure(s)     #
# in this CIF. For information consult the CIF software page                 #
# http://www.iucr.org/resources/cif/software.                                #
#                                                                            #
# This file may be used for bona fide research purposes within the           #
# scientific community so long as proper attribution is given to the journal # 
# article from which it was obtained.                                        #
#                                                                            #
##############################################################################
data_global
_audit_creation_method     'by CrystalStructure 4.0'
_journal_date_recd_electronic     2011-10-27
_journal_date_accepted     2011-11-16
_journal_name_full     'Acta Crystallographica, Section E'
_journal_year     2011
_journal_volume     67
_journal_issue     12
_journal_page_first     o3380
_journal_page_last     o3380
_journal_paper_category     QO
_journal_coeditor_code     CV5187
_publ_contact_author_name     'Takashi Shibahara'
_publ_contact_author_address
;
Department of Chemistry, Okayama University of Science, Ridai-cho, Kita-ku,
Okayama 700-0005, Japan
;
_publ_contact_author_email     shiba@chem.ous.ac.jp
_publ_contact_author_fax     '+08-86-256-9443'
_publ_contact_author_phone     '+08-86-256-9443'
_publ_section_title
;
2,4-Dibromo-6-[(quinolin-8-ylamino)methylidene]cyclohexa-2,4-dien-1-one
monohydrate
;
loop_
    _publ_author_name
    _publ_author_address
    'Keisuke Kawamoto'
;
Department of Chemistry, Okayama University of Science, Ridai-cho
Okayama 700-0005, Japan
;
    'Takashi Shibahara'
;
Department of Chemistry, Okayama University of Science, Ridai-cho
Okayama 700-0005, Japan
;
data_I
_chemical_name_systematic
;
2,4-Dibromo-6-[(quinolin-8-ylamino)methylidene]cyclohexa-2,4-dien-1-one
monohydrate
;
_chemical_formula_moiety     'C16 H10 Br2 N2 O, H2 O'
_chemical_formula_sum     'C16 H12 Br2 N2 O2'
_chemical_formula_iupac     'C16 H10 Br2 N2 O, H2 O'
_chemical_formula_weight     424.09
_chemical_melting_point     ?
_symmetry_cell_setting     triclinic
_symmetry_space_group_name_H-M     'P -1'
_symmetry_space_group_name_Hall     '-P 1'
loop_
    _symmetry_equiv_pos_site_id
    _symmetry_equiv_pos_as_xyz
    1 '+X,+Y,+Z'
    2 '-X,-Y,-Z'
_cell_length_a     7.0027(8)
_cell_length_b     8.2782(11)
_cell_length_c     12.9164(19)
_cell_angle_alpha     94.953(9)
_cell_angle_beta     102.010(5)
_cell_angle_gamma     94.551(6)
_cell_volume     725.99(17)
_cell_formula_units_Z     2
_cell_measurement_reflns_used     2134
_cell_measurement_theta_min     3.08
_cell_measurement_theta_max     30.03
_cell_measurement_temperature     93
_exptl_crystal_description     block
_exptl_crystal_colour     orange
_exptl_crystal_size_max     0.640
_exptl_crystal_size_mid     0.580
_exptl_crystal_size_min     0.180
_exptl_crystal_density_diffrn     1.940
_exptl_crystal_density_meas     ?
_exptl_crystal_density_method     'not measured'
_exptl_crystal_F_000     416.00
_exptl_absorpt_coefficient_mu     5.608
_exptl_absorpt_correction_type     multi-scan
_exptl_absorpt_process_details     '(<i>REQAB</i>; Rigaku, 1998)'
_exptl_absorpt_correction_T_min     0.145
_exptl_absorpt_correction_T_max     0.364
_diffrn_ambient_temperature     93
_diffrn_radiation_type     'Mo K\a'
_diffrn_radiation_wavelength     0.71075
_diffrn_measurement_device_type     'Rigaku Mercury70'
_diffrn_measurement_method     \w
_diffrn_detector_area_resol_mean     7.314
_diffrn_reflns_number     6768
_diffrn_reflns_av_R_equivalents     0.0488
_diffrn_reflns_theta_max     27.53
_diffrn_reflns_theta_full     27.53
_diffrn_measured_fraction_theta_max     0.980
_diffrn_measured_fraction_theta_full     0.980
_diffrn_reflns_limit_h_min     -9
_diffrn_reflns_limit_h_max     9
_diffrn_reflns_limit_k_min     -10
_diffrn_reflns_limit_k_max     10
_diffrn_reflns_limit_l_min     -16
_diffrn_reflns_limit_l_max     16
_diffrn_standards_number     0
_diffrn_standards_interval_count     .
_diffrn_standards_decay_%     ?
_refine_special_details
;
Refinement was performed using all reflections. The weighted <i>R</i>-factor
(<i>wR</i>) and goodness of fit (<i>S</i>) are based on <i>F</i>^2^.
<i>R</i>-factor (gt) are based on <i>F</i>. The threshold expression of
<i>F</i>^2^ > 2.0 \s(<i>F</i>^2^) is used only for calculating <i>R</i>-factor
(gt).
;
_reflns_number_total     3281
_reflns_number_gt     3070
_reflns_threshold_expression     F^2^>2\s(F^2^)
_refine_ls_structure_factor_coef     Fsqd
_refine_ls_R_factor_gt     0.0381
_refine_ls_wR_factor_ref     0.1036
_refine_ls_goodness_of_fit_ref     1.001
_refine_ls_number_reflns     3281
_refine_ls_number_parameters     239
_refine_ls_number_restraints     3
_refine_ls_hydrogen_treatment     constr
_refine_ls_weighting_scheme     calc
_refine_ls_weighting_details
            'w = 1/[\s^2^(Fo^2^)+(0.0485P)^2^+1.1550P] where P=(Fo^2^+2Fc^2^)/3'
_atom_sites_solution_hydrogens     geom
_atom_sites_solution_primary     direct
_atom_sites_solution_secondary     difmap
_refine_ls_shift/su_max     0.000
_refine_diff_density_max     1.130
_refine_diff_density_min     -1.490
_refine_ls_extinction_method     none
_refine_ls_extinction_coef     ?
loop_
    _atom_type_symbol
    _atom_type_description
    _atom_type_scat_dispersion_real
    _atom_type_scat_dispersion_imag
    _atom_type_scat_source
    'C' 'C' 0.0033 0.0016
;
International Tables for Crystallography
(1992, Vol. C, Tables 4.2.6.8 and 6.1.1.4)
;
    'H' 'H' 0.0000 0.0000
;
International Tables for Crystallography
(1992, Vol. C, Table 6.1.1.4)
;
    'N' 'N' 0.0061 0.0033
;
International Tables for Crystallography
(1992, Vol. C, Tables 4.2.6.8 and 6.1.1.4)
;
    'O' 'O' 0.0106 0.0060
;
International Tables for Crystallography
(1992, Vol. C, Tables 4.2.6.8 and 6.1.1.4)
;
    'Br' 'Br' -0.2901 2.4595
;
International Tables for Crystallography
(1992, Vol. C, Tables 4.2.6.8 and 6.1.1.4)
;
_computing_data_collection     'CrystalClear (Rigaku, 2007)'
_computing_cell_refinement     'CrystalClear (Rigaku, 2007)'
_computing_data_reduction     'CrystalClear (Rigaku, 2007)'
_computing_structure_solution     'SHELXS97 (Sheldrick, 2008)'
_computing_structure_refinement     'SHELXL97 (Sheldrick, 2008)'
_computing_molecular_graphics     'CrystalStructure (Rigaku, 2010)'
_computing_publication_material     'CrystalStructure (Rigaku, 2010)'
loop_
    _atom_site_type_symbol
    _atom_site_label
    _atom_site_fract_x
    _atom_site_fract_y
    _atom_site_fract_z
    _atom_site_U_iso_or_equiv
    _atom_site_adp_type
    _atom_site_calc_flag
    _atom_site_refinement_flags
    _atom_site_occupancy
    _atom_site_symmetry_multiplicity
    _atom_site_disorder_assembly
    _atom_site_disorder_group
    Br Br2 -0.34236(4) -0.27358(3) 0.49272(2) 0.01502(11) Uani d . 1.0 2 . .
    Br Br1 -0.11289(4) 0.39307(3) 0.60673(2) 0.01673(11) Uani d . 1.0 2 . .
    O O2 0.0121(4) 0.5645(3) 0.8971(3) 0.0284(6) Uani d . 1.0 2 . .
    O O1 0.1087(3) 0.2673(3) 0.81099(16) 0.0151(4) Uani d . 1.0 2 . .
    N N1 0.2083(4) 0.0514(3) 0.94081(18) 0.0110(5) Uani d . 1.0 2 . .
    N N2 0.4089(4) 0.3076(3) 1.06739(19) 0.0134(5) Uani d . 1.0 2 . .
    C C9 0.2975(4) -0.1272(4) 1.0815(3) 0.0125(5) Uani d . 1.0 2 . .
    C C10 0.3944(4) -0.1428(4) 1.1866(3) 0.0139(6) Uani d . 1.0 2 . .
    C C11 0.4926(4) -0.0104(4) 1.2520(2) 0.0138(5) Uani d . 1.0 2 . .
    C C12 0.5002(4) 0.1450(4) 1.2159(2) 0.0123(5) Uani d . 1.0 2 . .
    C C16 0.4041(4) 0.1628(4) 1.1104(2) 0.0109(5) Uani d . 1.0 2 . .
    C C13 0.6009(4) 0.2872(4) 1.2787(3) 0.0155(6) Uani d . 1.0 2 . .
    C C14 0.6063(4) 0.4315(4) 1.2356(3) 0.0165(6) Uani d . 1.0 2 . .
    C C15 0.5084(4) 0.4354(4) 1.1284(3) 0.0145(6) Uani d . 1.0 2 . .
    C C8 0.3016(4) 0.0233(4) 1.0440(2) 0.0103(5) Uani d . 1.0 2 . .
    C C7 0.1134(4) -0.0578(4) 0.8644(2) 0.0112(5) Uani d . 1.0 2 . .
    C C6 0.0197(4) -0.0169(4) 0.7638(2) 0.0112(5) Uani d . 1.0 2 . .
    C C5 -0.0839(4) -0.1449(4) 0.6883(3) 0.0123(5) Uani d . 1.0 2 . .
    C C4 -0.1845(4) -0.1088(4) 0.5924(2) 0.0121(5) Uani d . 1.0 2 . .
    C C3 -0.1870(4) 0.0531(4) 0.5671(3) 0.0133(5) Uani d . 1.0 2 . .
    C C2 -0.0905(4) 0.1771(4) 0.6392(2) 0.0121(5) Uani d . 1.0 2 . .
    C C1 0.0202(4) 0.1516(4) 0.7428(2) 0.0112(5) Uani d . 1.0 2 . .
    H H1 -0.2620 0.0797 0.4991 0.0342 Uiso calc R 1.0 2 . .
    H H2 -0.0912 -0.2521 0.7072 0.0161 Uiso calc R 1.0 2 . .
    H H4 0.2139 0.1456 0.9242 0.0275 Uiso calc R 1.0 2 . .
    H H5 0.2367 -0.2221 1.0381 0.0106 Uiso calc R 1.0 2 . .
    H H6 0.3890 -0.2477 1.2091 0.0202 Uiso calc R 1.0 2 . .
    H H7 0.5539 -0.0174 1.3234 0.0211 Uiso calc R 1.0 2 . .
    H H8 0.6675 0.2841 1.3519 0.0097 Uiso calc R 1.0 2 . .
    H H9 0.6727 0.5322 1.2716 0.0153 Uiso calc R 1.0 2 . .
    H H2a 0.0342 0.4649 0.8612 0.0548 Uiso calc R 1.0 2 . .
    H H2b -0.1246 0.5552 0.8955 0.1042 Uiso calc R 1.0 2 . .
    H H10 0.5148 0.5362 1.0986 0.0174 Uiso calc R 1.0 2 . .
    H H3 0.1074 -0.1692 0.8772 0.0135 Uiso calc R 1.0 2 . .
loop_
    _atom_site_aniso_label
    _atom_site_aniso_U_11
    _atom_site_aniso_U_22
    _atom_site_aniso_U_33
    _atom_site_aniso_U_12
    _atom_site_aniso_U_13
    _atom_site_aniso_U_23
    Br2 0.02026(17) 0.01242(17) 0.00997(16) 0.00054(11) 0.00004(11) -0.00334(11)
    Br1 0.02187(18) 0.01128(17) 0.01506(17) -0.00026(11) -0.00019(12)
                                                                     0.00230(12)
    O2 0.0317(13) 0.0174(12) 0.0381(15) 0.0017(9) 0.0168(11) -0.0071(11)
    O1 0.0196(10) 0.0114(9) 0.0125(10) -0.0009(8) 0.0020(8) -0.0027(8)
    N1 0.0143(10) 0.0124(11) 0.0077(11) 0.0023(9) 0.0054(8) 0.0003(9)
    N2 0.0162(11) 0.0138(11) 0.0106(11) 0.0008(9) 0.0049(9) -0.0005(9)
    C9 0.0154(12) 0.0125(13) 0.0103(12) 0.0012(10) 0.0056(10) -0.0013(10)
    C10 0.0170(13) 0.0147(13) 0.0124(13) 0.0037(10) 0.0080(10) 0.0014(11)
    C11 0.0145(12) 0.0200(14) 0.0073(12) 0.0034(10) 0.0031(10)  0.0000(11)
    C12 0.0119(12) 0.0176(14) 0.0086(12) 0.0018(10) 0.0055(9) -0.0011(10)
    C16 0.0126(12) 0.0138(13) 0.0082(12) 0.0024(9) 0.0069(9)  0.0000(10)
    C13 0.0158(12) 0.0220(15) 0.0084(12) 0.0008(11) 0.0040(10) -0.0020(11)
    C14 0.0170(13) 0.0196(15) 0.0128(13) -0.0022(11) 0.0070(10) -0.0050(11)
    C15 0.0179(13) 0.0135(13) 0.0126(13) 0.0003(10) 0.0067(10) -0.0029(11)
    C8 0.0114(11) 0.0143(13) 0.0060(12) 0.0033(10) 0.0046(9) -0.0021(10)
    C7 0.0133(11) 0.0117(12) 0.0093(12) 0.0007(10) 0.0048(9) -0.0012(10)
    C6 0.0129(12) 0.0117(13) 0.0102(12) 0.0017(9) 0.0058(9) -0.0003(10)
    C5 0.0145(12) 0.0120(13) 0.0112(13) 0.0024(10) 0.0050(10) -0.0010(10)
    C4 0.0138(12) 0.0130(13) 0.0093(12) -0.0001(10) 0.0044(9) -0.0038(10)
    C3 0.0156(12) 0.0160(14) 0.0094(12) 0.0024(10) 0.0052(10) 0.0007(10)
    C2 0.0147(12) 0.0115(12) 0.0105(12) 0.0020(10) 0.0030(10) 0.0017(10)
    C1 0.0138(12) 0.0129(13) 0.0079(12) 0.0016(9) 0.0047(9) 0.0001(10)
_geom_special_details
;
The dihedral angle between the quinoline rings (C8\~C16, N2) and the benzene
rings (C1\~C6) is 7.53 (8)<i>^o^</i>: Mean derivations of the atoms from the
former and latter planes are 0.004 and 0.015 \%A, respectively.
;
loop_
    _geom_bond_atom_site_label_1
    _geom_bond_atom_site_label_2
    _geom_bond_site_symmetry_1
    _geom_bond_site_symmetry_2
    _geom_bond_distance
    _geom_bond_publ_flag
    Br2 C4 . . 1.899(3) no
    Br1 C2 . . 1.883(3) no
    O1 C1 . . 1.269(3) no
    N1 C8 . . 1.405(4) no
    N1 C7 . . 1.308(4) no
    N2 C16 . . 1.365(4) no
    N2 C15 . . 1.318(4) no
    C9 C10 . . 1.408(4) no
    C9 C8 . . 1.375(4) no
    C10 C11 . . 1.366(4) no
    C11 C12 . . 1.406(5) no
    C12 C16 . . 1.415(4) no
    C12 C13 . . 1.417(4) no
    C16 C8 . . 1.423(4) no
    C13 C14 . . 1.362(5) no
    C14 C15 . . 1.417(4) no
    C7 C6 . . 1.411(4) no
    C6 C5 . . 1.416(4) no
    C6 C1 . . 1.444(4) no
    C5 C4 . . 1.362(4) no
    C4 C3 . . 1.407(4) no
    C3 C2 . . 1.357(4) no
    C2 C1 . . 1.441(4) no
    O2 H2a . . 0.950 no
    O2 H2b . . 0.950 no
    N1 H4 . . 0.827 no
    C9 H5 . . 0.940 no
    C10 H6 . . 0.940 no
    C11 H7 . . 0.941 no
    C13 H8 . . 0.966 no
    C14 H9 . . 0.953 no
    C15 H10 . . 0.950 no
    C7 H3 . . 0.950 no
    C5 H2 . . 0.941 no
    C3 H1 . . 0.977 no
loop_
    _geom_contact_atom_site_label_1
    _geom_contact_atom_site_label_2
    _geom_contact_distance
    _geom_contact_site_symmetry_1
    _geom_contact_site_symmetry_2
    _geom_contact_publ_flag
    Br1 O1 3.079(2) . . no
    O1 N1 2.592(4) . . no
    O1 N2 3.507(3) . . no
    O1 C7 2.836(4) . . no
    N1 N2 2.668(3) . . no
    N1 C1 2.846(4) . . no
    N2 C13 2.806(4) . . no
    C9 C12 2.810(4) . . no
    C9 C7 2.957(4) . . no
    C10 C16 2.793(5) . . no
    C11 C8 2.789(4) . . no
    C12 C15 2.746(5) . . no
    C16 C14 2.738(4) . . no
    C15 C8 3.584(4) . . no
    C6 C3 2.782(4) . . no
    C5 C2 2.794(4) . . no
    C4 C1 2.847(4) . . no
    Br2 Br1 3.5758(6) . 1_545 no
    Br1 Br2 3.5758(6) . 1_565 no
    O2 O2 2.981(4) . 2_567 no
    O2 O1 2.802(4) . . no
    O2 N2 3.317(4) . 2_567 no
    O2 C9 3.513(4) . 1_565 no
    O2 C14 3.461(5) . 2_667 no
    O2 C15 3.591(4) . 2_567 no
    O2 C15 3.441(4) . 2_667 no
    O2 C7 3.235(4) . 1_565 no
    O1 O2 2.802(4) . . no
    O1 C9 3.573(4) . 2_557 no
    O1 C10 3.599(4) . 2_557 no
    O1 C14 3.245(4) . 2_667 no
    O1 C15 3.407(4) . 2_667 no
    N1 C9 3.543(4) . 2_657 no
    N1 C10 3.579(4) . 2_657 no
    N1 C11 3.584(4) . 2_657 no
    N1 C12 3.548(4) . 2_657 no
    N1 C16 3.501(4) . 2_657 no
    N1 C8 3.504(4) . 2_657 no
    N2 O2 3.317(4) . 2_567 no
    N2 C9 3.433(4) . 2_657 no
    N2 C15 3.549(4) . 2_667 no
    C9 O2 3.513(4) . 1_545 no
    C9 O1 3.573(4) . 2_557 no
    C9 N1 3.543(4) . 2_657 no
    C9 N2 3.433(4) . 2_657 no
    C9 C16 3.566(5) . 2_657 no
    C9 C7 3.531(4) . 2_557 no
    C9 C6 3.494(5) . 2_557 no
    C9 C1 3.500(5) . 2_557 no
    C10 O1 3.599(4) . 2_557 no
    C10 N1 3.579(4) . 2_657 no
    C10 C6 3.435(4) . 2_557 no
    C10 C2 3.417(5) . 2_557 no
    C10 C1 3.216(4) . 2_557 no
    C11 N1 3.584(4) . 2_657 no
    C11 C7 3.438(5) . 2_657 no
    C11 C6 3.577(4) . 2_557 no
    C11 C6 3.455(4) . 2_657 no
    C11 C5 3.430(5) . 2_557 no
    C11 C4 3.386(5) . 2_557 no
    C11 C3 3.503(5) . 2_557 no
    C12 N1 3.548(4) . 2_657 no
    C12 C7 3.204(4) . 2_657 no
    C12 C6 3.570(4) . 2_657 no
    C12 C5 3.395(4) . 2_557 no
    C16 N1 3.501(4) . 2_657 no
    C16 C9 3.566(5) . 2_657 no
    C16 C8 3.504(4) . 2_657 no
    C16 C7 3.512(4) . 2_657 no
    C13 C7 3.545(5) . 2_657 no
    C14 O2 3.461(5) . 2_667 no
    C14 O1 3.245(4) . 2_667 no
    C15 O2 3.591(4) . 2_567 no
    C15 O2 3.441(4) . 2_667 no
    C15 O1 3.407(4) . 2_667 no
    C15 N2 3.549(4) . 2_667 no
    C15 C15 3.553(5) . 2_667 no
    C8 N1 3.504(4) . 2_657 no
    C8 C16 3.504(4) . 2_657 no
    C8 C8 3.251(4) . 2_657 no
    C8 C7 3.382(4) . 2_557 no
    C7 O2 3.235(4) . 1_545 no
    C7 C9 3.531(4) . 2_557 no
    C7 C11 3.438(5) . 2_657 no
    C7 C12 3.204(4) . 2_657 no
    C7 C16 3.512(4) . 2_657 no
    C7 C13 3.545(5) . 2_657 no
    C7 C8 3.382(4) . 2_557 no
    C6 C9 3.494(5) . 2_557 no
    C6 C10 3.435(4) . 2_557 no
    C6 C11 3.577(4) . 2_557 no
    C6 C11 3.455(4) . 2_657 no
    C6 C12 3.570(4) . 2_657 no
    C5 C11 3.430(5) . 2_557 no
    C5 C12 3.395(4) . 2_557 no
    C4 C11 3.386(5) . 2_557 no
    C3 C11 3.503(5) . 2_557 no
    C3 C3 3.553(5) . 2_556 no
    C2 C10 3.417(5) . 2_557 no
    C1 C9 3.500(5) . 2_557 no
    C1 C10 3.216(4) . 2_557 no
    Br2 H1 2.9246 . . no
    Br2 H2 2.9386 . . no
    Br1 H1 2.8453 . . no
    O1 H4 1.9019 . . no
    N1 H5 2.6838 . . no
    N2 H4 2.3054 . . no
    N2 H9 3.2262 . . no
    C9 H4 3.1744 . . no
    C9 H7 3.2758 . . no
    C9 H3 2.6758 . . no
    C11 H5 3.2439 . . no
    C11 H8 2.7263 . . no
    C12 H6 3.2712 . . no
    C12 H9 3.2986 . . no
    C16 H4 2.4811 . . no
    C16 H5 3.2915 . . no
    C16 H7 3.2635 . . no
    C16 H8 3.3035 . . no
    C16 H10 3.1514 . . no
    C13 H7 2.6451 . . no
    C13 H10 3.2352 . . no
    C15 H4 3.5810 . . no
    C15 H8 3.2635 . . no
    C8 H6 3.2335 . . no
    C8 H3 2.6218 . . no
    C7 H2 2.5738 . . no
    C7 H5 2.7450 . . no
    C6 H4 2.4512 . . no
    C5 H1 3.2960 . . no
    C5 H3 2.5606 . . no
    C3 H2 3.2649 . . no
    C1 H1 3.3264 . . no
    C1 H2 3.3407 . . no
    C1 H4 2.4574 . . no
    C1 H3 3.3243 . . no
    H2 H3 2.3548 . . no
    H4 H5 3.4942 . . no
    H4 H3 2.6355 . . no
    H5 H6 2.2800 . . no
    H5 H3 2.1835 . . no
    H6 H7 2.3672 . . no
    H7 H8 2.5302 . . no
    H8 H9 2.3801 . . no
    H9 H10 2.2819 . . no
    Br2 H1 3.3259 . 2_456 no
    Br2 H7 3.1930 . 1_454 no
    Br2 H8 3.3349 . 2_557 no
    Br2 H9 3.1799 . 1_444 no
    Br1 H2 3.0863 . 1_565 no
    Br1 H6 3.5893 . 2_557 no
    Br1 H8 3.3429 . 1_454 no
    Br1 H9 3.1411 . 2_667 no
    Br1 H2a 3.2207 . . no
    O2 H2 2.9874 . 1_565 no
    O2 H5 2.5933 . 1_565 no
    O2 H5 3.4645 . 2_557 no
    O2 H9 3.4986 . 2_667 no
    O2 H2a 3.2332 . 2_567 no
    O2 H2b 2.9125 . 2_567 no
    O2 H10 3.4704 . 2_667 no
    O2 H3 2.3043 . 1_565 no
    O1 H5 3.4254 . 2_557 no
    O1 H6 3.4300 . 2_557 no
    O1 H6 3.5961 . 2_657 no
    O1 H9 2.6114 . 2_667 no
    O1 H2a 1.8607 . . no
    O1 H2b 3.2329 . . no
    O1 H10 2.9448 . 2_667 no
    N1 H5 3.5727 . 2_557 no
    N2 H5 3.1676 . 2_657 no
    N2 H2b 2.4795 . 2_567 no
    N2 H10 2.7204 . 2_667 no
    C9 H4 3.5576 . 2_557 no
    C9 H4 3.4525 . 2_657 no
    C9 H10 3.2816 . 1_545 no
    C10 H4 3.3478 . 2_657 no
    C10 H9 3.5628 . 1_545 no
    C10 H10 3.0491 . 1_545 no
    C11 H1 3.2864 . 1_656 no
    C11 H4 3.5395 . 2_657 no
    C12 H2 3.3776 . 2_557 no
    C12 H3 3.2196 . 2_657 no
    C16 H5 3.4957 . 2_657 no
    C16 H2b 3.1593 . 2_567 no
    C16 H3 3.3870 . 2_657 no
    C13 H1 3.4564 . 1_656 no
    C13 H2 3.4377 . 2_657 no
    C13 H3 3.2974 . 2_657 no
    C14 H6 3.1729 . 1_565 no
    C14 H2a 3.1287 . 2_667 no
    C14 H2b 3.4607 . 2_567 no
    C14 H3 3.4954 . 2_657 no
    C15 H5 3.5171 . 2_657 no
    C15 H6 2.9843 . 1_565 no
    C15 H2a 3.2156 . 2_667 no
    C15 H2b 2.6491 . 2_567 no
    C15 H10 2.9333 . 2_667 no
    C8 H3 3.5002 . 2_557 no
    C7 H2b 3.5859 . 1_545 no
    C6 H7 3.4036 . 2_657 no
    C5 H8 3.3410 . 2_657 no
    C4 H1 3.5635 . 2_556 no
    C4 H7 3.2202 . 2_557 no
    C3 H7 3.2679 . 1_454 no
    C3 H7 3.1868 . 2_557 no
    C3 H8 3.5317 . 1_454 no
    C2 H6 3.2008 . 2_557 no
    C2 H7 3.5484 . 2_557 no
    C2 H9 3.5608 . 2_667 no
    C2 H2a 3.4792 . . no
    C1 H6 3.2005 . 2_557 no
    C1 H7 3.5052 . 2_657 no
    C1 H9 3.2966 . 2_667 no
    C1 H2a 2.8785 . . no
    H1 Br2 3.3259 . 2_456 no
    H1 C11 3.2864 . 1_454 no
    H1 C13 3.4564 . 1_454 no
    H1 C4 3.5635 . 2_556 no
    H1 H1 3.4915 . 2_456 no
    H1 H7 2.4008 . 1_454 no
    H1 H7 3.4186 . 2_557 no
    H1 H8 2.6504 . 1_454 no
    H2 Br1 3.0863 . 1_545 no
    H2 O2 2.9874 . 1_545 no
    H2 C12 3.3776 . 2_557 no
    H2 C13 3.4377 . 2_657 no
    H2 H8 3.2389 . 2_657 no
    H2 H2a 3.2590 . 1_545 no
    H2 H2b 3.0600 . 1_545 no
    H4 C9 3.5576 . 2_557 no
    H4 C9 3.4525 . 2_657 no
    H4 C10 3.3478 . 2_657 no
    H4 C11 3.5395 . 2_657 no
    H4 H5 3.3911 . 2_557 no
    H4 H2a 3.1151 . . no
    H4 H2b 3.4361 . 2_567 no
    H4 H10 3.1944 . 2_667 no
    H5 O2 2.5933 . 1_545 no
    H5 O2 3.4645 . 2_557 no
    H5 O1 3.4254 . 2_557 no
    H5 N1 3.5727 . 2_557 no
    H5 N2 3.1676 . 2_657 no
    H5 C16 3.4957 . 2_657 no
    H5 C15 3.5171 . 2_657 no
    H5 H4 3.3911 . 2_557 no
    H5 H2a 3.3155 . 1_545 no
    H5 H2a 3.1946 . 2_557 no
    H5 H2b 3.1505 . 1_545 no
    H5 H2b 3.0498 . 2_557 no
    H5 H10 2.9431 . 1_545 no
    H6 Br1 3.5893 . 2_557 no
    H6 O1 3.4300 . 2_557 no
    H6 O1 3.5961 . 2_657 no
    H6 C14 3.1729 . 1_545 no
    H6 C15 2.9843 . 1_545 no
    H6 C2 3.2008 . 2_557 no
    H6 C1 3.2005 . 2_557 no
    H6 H9 2.8425 . 1_545 no
    H6 H2a 3.2544 . 2_557 no
    H6 H2b 3.0578 . 2_557 no
    H6 H10 2.5189 . 1_545 no
    H7 Br2 3.1930 . 1_656 no
    H7 C6 3.4036 . 2_657 no
    H7 C4 3.2202 . 2_557 no
    H7 C3 3.2679 . 1_656 no
    H7 C3 3.1868 . 2_557 no
    H7 C2 3.5484 . 2_557 no
    H7 C1 3.5052 . 2_657 no
    H7 H1 2.4008 . 1_656 no
    H7 H1 3.4186 . 2_557 no
    H8 Br2 3.3349 . 2_557 no
    H8 Br1 3.3429 . 1_656 no
    H8 C5 3.3410 . 2_657 no
    H8 C3 3.5317 . 1_656 no
    H8 H1 2.6504 . 1_656 no
    H8 H2 3.2389 . 2_657 no
    H9 Br2 3.1799 . 1_666 no
    H9 Br1 3.1411 . 2_667 no
    H9 O2 3.4986 . 2_667 no
    H9 O1 2.6114 . 2_667 no
    H9 C10 3.5628 . 1_565 no
    H9 C2 3.5608 . 2_667 no
    H9 C1 3.2966 . 2_667 no
    H9 H6 2.8425 . 1_565 no
    H9 H2a 2.9358 . 2_667 no
    H2a Br1 3.2207 . . no
    H2a O2 3.2332 . 2_567 no
    H2a O1 1.8607 . . no
    H2a C14 3.1287 . 2_667 no
    H2a C15 3.2156 . 2_667 no
    H2a C2 3.4792 . . no
    H2a C1 2.8785 . . no
    H2a H2 3.2590 . 1_565 no
    H2a H4 3.1151 . . no
    H2a H5 3.3155 . 1_565 no
    H2a H5 3.1946 . 2_557 no
    H2a H6 3.2544 . 2_557 no
    H2a H9 2.9358 . 2_667 no
    H2a H2b 3.0958 . 2_567 no
    H2a H10 3.0931 . 2_667 no
    H2a H3 3.0138 . 1_565 no
    H2b O2 2.9125 . 2_567 no
    H2b O1 3.2329 . . no
    H2b N2 2.4795 . 2_567 no
    H2b C16 3.1593 . 2_567 no
    H2b C14 3.4607 . 2_567 no
    H2b C15 2.6491 . 2_567 no
    H2b C7 3.5859 . 1_565 no
    H2b H2 3.0600 . 1_565 no
    H2b H4 3.4361 . 2_567 no
    H2b H5 3.1505 . 1_565 no
    H2b H5 3.0498 . 2_557 no
    H2b H6 3.0578 . 2_557 no
    H2b H2a 3.0958 . 2_567 no
    H2b H2b 3.1439 . 2_567 no
    H2b H10 2.7953 . 2_567 no
    H2b H3 2.7509 . 1_565 no
    H10 O2 3.4704 . 2_667 no
    H10 O1 2.9448 . 2_667 no
    H10 N2 2.7204 . 2_667 no
    H10 C9 3.2816 . 1_565 no
    H10 C10 3.0491 . 1_565 no
    H10 C15 2.9333 . 2_667 no
    H10 H4 3.1944 . 2_667 no
    H10 H5 2.9431 . 1_565 no
    H10 H6 2.5189 . 1_565 no
    H10 H2a 3.0931 . 2_667 no
    H10 H2b 2.7953 . 2_567 no
    H10 H10 2.5278 . 2_667 no
    H3 O2 2.3043 . 1_545 no
    H3 C12 3.2196 . 2_657 no
    H3 C16 3.3870 . 2_657 no
    H3 C13 3.2974 . 2_657 no
    H3 C14 3.4954 . 2_657 no
    H3 C8 3.5002 . 2_557 no
    H3 H2a 3.0138 . 1_545 no
    H3 H2b 2.7509 . 1_545 no
loop_
    _geom_angle_atom_site_label_1
    _geom_angle_atom_site_label_2
    _geom_angle_atom_site_label_3
    _geom_angle_site_symmetry_1
    _geom_angle_site_symmetry_2
    _geom_angle_site_symmetry_3
    _geom_angle
    _geom_angle_publ_flag
    C8 N1 C7 . . . 126.9(3) no
    C16 N2 C15 . . . 117.5(3) no
    C10 C9 C8 . . . 119.6(3) no
    C9 C10 C11 . . . 120.9(3) no
    C10 C11 C12 . . . 120.9(3) no
    C11 C12 C16 . . . 119.0(3) no
    C11 C12 C13 . . . 124.0(3) no
    C16 C12 C13 . . . 117.0(3) no
    N2 C16 C12 . . . 123.1(3) no
    N2 C16 C8 . . . 117.8(3) no
    C12 C16 C8 . . . 119.1(3) no
    C12 C13 C14 . . . 119.8(3) no
    C13 C14 C15 . . . 118.6(3) no
    N2 C15 C14 . . . 123.9(3) no
    N1 C8 C9 . . . 123.8(3) no
    N1 C8 C16 . . . 115.6(3) no
    C9 C8 C16 . . . 120.5(3) no
    N1 C7 C6 . . . 122.7(3) no
    C7 C6 C5 . . . 117.7(3) no
    C7 C6 C1 . . . 120.1(3) no
    C5 C6 C1 . . . 122.0(3) no
    C6 C5 C4 . . . 119.2(3) no
    Br2 C4 C5 . . . 120.9(2) no
    Br2 C4 C3 . . . 117.73(19) no
    C5 C4 C3 . . . 121.2(3) no
    C4 C3 C2 . . . 120.2(3) no
    Br1 C2 C3 . . . 119.0(2) no
    Br1 C2 C1 . . . 118.04(19) no
    C3 C2 C1 . . . 122.9(3) no
    O1 C1 C6 . . . 122.4(3) no
    O1 C1 C2 . . . 123.1(3) no
    C6 C1 C2 . . . 114.5(3) no
    H2a O2 H2b . . . 104.997 no
    C8 N1 H4 . . . 118.703 no
    C7 N1 H4 . . . 114.421 no
    C10 C9 H5 . . . 118.165 no
    C8 C9 H5 . . . 122.173 no
    C9 C10 H6 . . . 117.050 no
    C11 C10 H6 . . . 122.057 no
    C10 C11 H7 . . . 122.229 no
    C12 C11 H7 . . . 116.883 no
    C12 C13 H8 . . . 121.326 no
    C14 C13 H8 . . . 118.840 no
    C13 C14 H9 . . . 125.339 no
    C15 C14 H9 . . . 116.025 no
    N2 C15 H10 . . . 118.045 no
    C14 C15 H10 . . . 118.053 no
    N1 C7 H3 . . . 118.643 no
    C6 C7 H3 . . . 118.650 no
    C6 C5 H2 . . . 119.587 no
    C4 C5 H2 . . . 120.964 no
    C4 C3 H1 . . . 121.379 no
    C2 C3 H1 . . . 118.393 no
loop_
    _geom_torsion_atom_site_label_1
    _geom_torsion_atom_site_label_2
    _geom_torsion_atom_site_label_3
    _geom_torsion_atom_site_label_4
    _geom_torsion_site_symmetry_1
    _geom_torsion_site_symmetry_2
    _geom_torsion_site_symmetry_3
    _geom_torsion_site_symmetry_4
    _geom_torsion
    _geom_torsion_publ_flag
    C8 N1 C7 C6 . . . . 178.3(3) no
    C7 N1 C8 C9 . . . . -3.4(5) no
    C7 N1 C8 C16 . . . . 176.7(3) no
    C16 N2 C15 C14 . . . . -1.3(5) no
    C15 N2 C16 C12 . . . . -0.1(4) no
    C15 N2 C16 C8 . . . . -178.2(3) no
    C10 C9 C8 N1 . . . . -179.5(3) no
    C10 C9 C8 C16 . . . . 0.4(4) no
    C8 C9 C10 C11 . . . . 0.0(5) no
    C9 C10 C11 C12 . . . . -0.3(5) no
    C10 C11 C12 C16 . . . . 0.1(5) no
    C10 C11 C12 C13 . . . . -179.3(3) no
    C11 C12 C16 N2 . . . . -177.8(3) no
    C11 C12 C16 C8 . . . . 0.3(4) no
    C11 C12 C13 C14 . . . . 177.5(3) no
    C16 C12 C13 C14 . . . . -1.8(4) no
    C13 C12 C16 N2 . . . . 1.6(4) no
    C13 C12 C16 C8 . . . . 179.7(3) no
    N2 C16 C8 N1 . . . . -2.5(4) no
    N2 C16 C8 C9 . . . . 177.6(3) no
    C12 C16 C8 N1 . . . . 179.3(3) no
    C12 C16 C8 C9 . . . . -0.6(4) no
    C12 C13 C14 C15 . . . . 0.6(5) no
    C13 C14 C15 N2 . . . . 1.0(5) no
    N1 C7 C6 C5 . . . . -178.0(3) no
    N1 C7 C6 C1 . . . . -2.1(5) no
    C7 C6 C5 C4 . . . . 176.6(3) no
    C7 C6 C1 O1 . . . . 2.5(5) no
    C7 C6 C1 C2 . . . . -176.5(3) no
    C5 C6 C1 O1 . . . . 178.2(3) no
    C5 C6 C1 C2 . . . . -0.7(4) no
    C1 C6 C5 C4 . . . . 0.8(5) no
    C6 C5 C4 Br2 . . . . -175.0(3) no
    C6 C5 C4 C3 . . . . 0.1(5) no
    Br2 C4 C3 C2 . . . . 174.29(19) no
    C5 C4 C3 C2 . . . . -1.0(5) no
    C4 C3 C2 Br1 . . . . -175.4(3) no
    C4 C3 C2 C1 . . . . 1.0(5) no
    Br1 C2 C1 O1 . . . . -2.7(4) no
    Br1 C2 C1 C6 . . . . 176.26(16) no
    C3 C2 C1 O1 . . . . -179.2(3) no
    C3 C2 C1 C6 . . . . -0.2(4) no
loop_
    _geom_hbond_atom_site_label_D
    _geom_hbond_atom_site_label_H
    _geom_hbond_atom_site_label_A
    _geom_hbond_site_symmetry_D
    _geom_hbond_site_symmetry_H
    _geom_hbond_site_symmetry_A
    _geom_hbond_distance_DH
    _geom_hbond_distance_HA
    _geom_hbond_distance_DA
    _geom_hbond_angle_DHA
    _geom_hbond_publ_flag
    O2 H2a O1 . . . 0.950 1.861 2.802(4) 170.6 yes
    N1 H4 O1 . . . 0.827 1.902 2.592(4) 140.2 yes
    N1 H4 N2 . . . 0.827 2.305 2.668(3) 107.1 yes
    C7 H3 O2 . . 1_545 0.950 2.305 3.234(4) 166.07 yes
