# Supplementary material for: 2,4-Dibromo-6-[(quinolin-8-yl­amino)­methyl­idene]cyclo­hexa-2,4-dien-1-one monohydrate
Source: Acta Crystallogr Sect E Struct Rep Online. 2011 Nov 19;67(Pt 12):o3380. doi: 10.1107/S1600536811048793 (PMC3239023; doi:10.1107/S1600536811048793)
Supplement: Supplementary file 2 [file e-67-o3380-Isup2.hkl]

# 
# h,k,l, Fc-squared, Fo-squared, sigma(Fo-squared) and status flag 
# 
data_I
_shelx_title ' G100531_HL19_komine_r1' 
_shelx_refln_list_code          4 
_shelx_F_calc_maximum      131.37 
_exptl_crystal_F_000       416.00 
_reflns_d_resolution_high  0.7688 
 
loop_ 
 _symmetry_equiv_pos_as_xyz 
 'x, y, z' 
 '-x, -y, -z' 
 
_cell_length_a     7.0027 
_cell_length_b     8.2782 
_cell_length_c    12.9164 
_cell_angle_alpha  94.953 
_cell_angle_beta  102.010 
_cell_angle_gamma  94.551 
 
_shelx_F_squared_multiplier     1.000 
 
loop_ 
 _refln_index_h 
 _refln_index_k 
 _refln_index_l 
 _refln_F_squared_calc 
 _refln_F_squared_meas 
 _refln_F_squared_sigma 
 _refln_observed_status 
   2   0   0      898.60      981.84     58.26 o 
   3   0   0      347.18      362.42     21.63 o 
   4   0   0     4847.01     4886.43    289.60 o 
   5   0   0     1164.95     1197.07     71.18 o 
   6   0   0      233.42      231.03     18.65 o 
   7   0   0      202.40      211.18     14.40 o 
   8   0   0      370.97      390.31     24.08 o 
  -8   1   0      834.88      895.41     53.52 o 
  -7   1   0      564.35      592.72     35.70 o 
  -6   1   0     1276.54     1443.14     85.82 o 
  -5   1   0        5.98        6.85      1.90 o 
  -4   1   0     3361.43     3580.58    212.33 o 
  -3   1   0      170.75      189.92      9.31 o 
  -2   1   0     8311.11     8461.70    409.39 o 
  -1   1   0      214.31      219.10     10.64 o 
   1   1   0     1902.79     1932.60    124.69 o 
   2   1   0     1828.20     1848.38    190.65 o 
   3   1   0       73.04       70.23      6.58 o 
   4   1   0      412.43      411.29     24.72 o 
   5   1   0     1845.07     1880.49    111.66 o 
   6   1   0      247.23      251.81     16.22 o 
   7   1   0     1059.56     1196.48     71.30 o 
   8   1   0       11.42        7.75      2.40 o 
  -8   2   0        1.29        0.32      3.07 o 
  -7   2   0       10.96       11.63      2.56 o 
  -6   2   0      639.11      686.82     41.09 o 
  -5   2   0       15.84       18.62      3.24 o 
  -4   2   0     1849.08     1954.63     94.59 o 
  -3   2   0      347.03      325.03     15.84 o 
  -2   2   0     7733.47     7775.68    460.53 o 
  -1   2   0     4962.90     4983.85    240.55 o 
   0   2   0      415.90      329.68     19.77 o 
   1   2   0      541.71      491.12     37.22 o 
   2   2   0     1944.05     1863.07     89.94 o 
   3   2   0     7492.58     7839.61    464.09 o 
   4   2   0     2171.52     2411.48    202.31 o 
   5   2   0        2.98        4.02      1.24 o 
   6   2   0       44.98       47.17      4.63 o 
   7   2   0     1287.41     1410.42     83.99 o 
   8   2   0       47.54       46.86      5.50 o 
  -8   3   0      710.98      774.72     46.54 o 
  -7   3   0       90.31       88.99      7.16 o 
  -6   3   0      847.89      887.62     74.85 o 
  -5   3   0      802.05      816.70     39.73 o 
  -4   3   0     4402.57     4533.17    219.16 o 
  -3   3   0     3069.76     3215.18    155.59 o 
  -2   3   0      626.18      669.96     39.78 o 
  -1   3   0     6545.58     6674.43    322.55 o 
   0   3   0     1169.61     1155.11     55.86 o 
   1   3   0     5582.80     5758.80    278.63 o 
   2   3   0      137.94      161.02      7.91 o 
   3   3   0     3386.96     3389.45    200.97 o 
   4   3   0      182.58      178.93     10.96 o 
   5   3   0     2701.83     2746.12    162.90 o 
   6   3   0      106.79      107.99      7.41 o 
   7   3   0      174.80      181.76     12.40 o 
   8   3   0      312.55      322.46     20.92 o 
  -8   4   0      698.57      729.86     43.90 o 
  -7   4   0      404.39      410.52     25.66 o 
  -6   4   0      782.61      785.09     38.29 o 
  -5   4   0       22.72       22.21      3.15 o 
  -4   4   0      781.57      794.78     38.61 o 
  -3   4   0     5059.60     5043.64    243.96 o 
  -2   4   0      803.82      794.70     38.54 o 
  -1   4   0       34.85       25.48      2.33 o 
   0   4   0       20.62       29.49      3.12 o 
   1   4   0     8983.87     9214.94    445.77 o 
   2   4   0      140.47      129.72      7.74 o 
   3   4   0      808.91      745.00     36.14 o 
   4   4   0       40.19       29.76      2.49 o 
   5   4   0     1086.76     1110.22     66.01 o 
   6   4   0     1134.33     1184.32     70.55 o 
   7   4   0      165.24      170.96     12.55 o 
  -8   5   0        3.24        2.70      1.38 o 
  -7   5   0      280.55      303.58     18.75 o 
  -6   5   0      655.03      646.21     31.59 o 
  -5   5   0     2732.84     2716.55    131.52 o 
  -4   5   0      538.25      552.52     26.94 o 
  -3   5   0     1549.69     1568.70     76.04 o 
  -2   5   0      128.84      127.14      6.66 o 
  -1   5   0     7248.14     6569.74    317.36 o 
   0   5   0      149.16      149.36      7.62 o 
   1   5   0      293.11      279.02     29.24 o 
   2   5   0     2015.38     1992.98     96.53 o 
   3   5   0     1367.43     1275.16     61.81 o 
   4   5   0      740.94      736.79     44.03 o 
   5   5   0        0.08       -0.67      1.37 o 
   6   5   0      161.47      164.86     12.17 o 
   7   5   0       87.05       82.04      8.15 o 
  -7   6   0      146.66      140.79     10.79 o 
  -6   6   0        0.12        1.50      2.64 o 
  -5   6   0     1977.69     1967.64     95.37 o 
  -4   6   0      114.85      113.74      6.23 o 
  -3   6   0     1493.60     1436.75     85.35 o 
  -2   6   0       41.33       47.44      5.24 o 
  -1   6   0     3265.22     2758.92    261.25 o 
   0   6   0     1804.88     1984.04    134.32 o 
   1   6   0      941.05     1031.03     66.12 o 
   2   6   0     1254.94     1293.89     76.86 o 
   3   6   0     1053.47     1014.98     49.31 o 
   4   6   0     2914.30     2889.01    171.46 o 
   5   6   0      108.76      101.46      7.31 o 
   6   6   0      315.90      289.81     31.78 o 
  -7   7   0      934.13      938.90     64.28 o 
  -6   7   0       10.40        6.36      1.37 o 
  -5   7   0        0.12       -0.13      1.36 o 
  -4   7   0      235.96      226.56     11.40 o 
  -3   7   0     2696.76     2686.46    222.85 o 
  -2   7   0     1673.86     1590.59     77.32 o 
  -1   7   0      248.65      222.10     14.65 o 
   0   7   0     4019.85     4519.84    556.22 o 
   1   7   0      968.12     1008.58     60.05 o 
   2   7   0      368.01      382.89     23.09 o 
   3   7   0      253.51      213.61     13.12 o 
   4   7   0       97.03       84.40     11.32 o 
   5   7   0       78.84       75.94     10.42 o 
   6   7   0     1175.81     1165.97     98.30 o 
  -6   8   0      443.56      403.19     25.48 o 
  -5   8   0     1065.42     1036.00     50.40 o 
  -4   8   0        1.85        3.07      1.15 o 
  -3   8   0       92.50       87.51      7.84 o 
  -2   8   0     2289.11     2007.42    193.54 o 
  -1   8   0      262.48      263.57     25.67 o 
   0   8   0      565.40      600.78     74.61 o 
   1   8   0        0.81        3.42      2.34 o 
   2   8   0     1470.09     1454.91     86.55 o 
   3   8   0      275.71      247.79     15.79 o 
   4   8   0      837.83      805.76     68.14 o 
   5   8   0      140.89      128.85     15.16 o 
  -5   9   0      206.86      198.08     20.90 o 
  -4   9   0     3061.28     2812.80    236.20 o 
  -2   9   0      248.84      220.47     23.52 o 
  -1   9   0        0.23        5.63      3.75 o 
   0   9   0     3090.23     3171.16    266.24 o 
   2   9   0        1.40        1.48      1.14 o 
  -3  10   0       50.51       42.03      5.92 o 
  -2  10   0     1031.66      944.93     79.84 o 
  -1  10   0        0.66        4.64      3.08 o 
   0  10   0       40.73       34.75      5.10 o 
   1  10   0      531.13      489.42     41.67 o 
   2  10   0      870.46      775.82     66.31 o 
  -2 -10   1     1925.15     1801.25    151.43 o 
  -1 -10   1       18.85       13.80      3.66 o 
   0 -10   1       36.05       24.78      4.06 o 
   1 -10   1        5.42        1.88      2.62 o 
   2 -10   1     1801.04     1725.56    145.18 o 
   3 -10   1       11.57       16.36      3.35 o 
  -1  -9   1      125.78      123.90     13.49 o 
   0  -9   1     1865.99     1716.45    144.58 o 
   1  -9   1       62.79       56.48      7.98 o 
   2  -9   1      159.90      124.97     13.36 o 
   4  -9   1      664.42      605.80     51.43 o 
   5  -9   1      675.64      610.29     52.33 o 
  -5  -8   1        2.42        3.10      1.53 o 
  -4  -8   1     1613.33     1599.17    134.51 o 
  -3  -8   1       65.57       48.83      4.83 o 
  -2  -8   1     1244.25     1257.08     74.77 o 
  -1  -8   1       51.32       45.53      3.77 o 
   0  -8   1     2087.44     2007.89    168.68 o 
   1  -8   1     1190.28     1074.75     90.82 o 
   2  -8   1      980.30      886.90     74.85 o 
   3  -8   1       74.76       57.02     10.90 o 
   4  -8   1      145.96      123.89      8.76 o 
   5  -8   1      919.26      863.26     51.60 o 
   6  -8   1       82.23       68.05      6.89 o 
  -5  -7   1       26.44       23.17      3.29 o 
  -4  -7   1        0.45        3.08      2.19 o 
  -3  -7   1       58.80       53.82      4.53 o 
  -2  -7   1     3950.97     4106.72    243.50 o 
  -1  -7   1      258.79      255.19     15.79 o 
   0  -7   1       90.92       80.53      5.42 o 
   1  -7   1     1174.05     1084.11    107.02 o 
   2  -7   1      508.23      489.46     24.12 o 
   3  -7   1     1833.32     1888.50    170.03 o 
   4  -7   1        2.04        1.54      1.28 o 
   5  -7   1      145.04      136.84      7.83 o 
   6  -7   1       17.96       13.75      4.36 o 
   7  -7   1     2109.57     1966.29    165.25 o 
  -6  -6   1      412.91      420.54     25.91 o 
  -5  -6   1      603.30      626.04     37.60 o 
  -4  -6   1     1701.32     1667.06     99.07 o 
  -3  -6   1      428.35      417.11     25.07 o 
  -2  -6   1     1266.91     1207.27     58.65 o 
  -1  -6   1     3922.19     3597.90    354.22 o 
   0  -6   1      308.47      333.14     26.47 o 
   1  -6   1     1211.32     1096.08     53.22 o 
   2  -6   1       14.01       12.50      2.02 o 
   3  -6   1     1679.21     1572.79     93.35 o 
   4  -6   1       47.21       46.01      3.06 o 
   5  -6   1      858.02      825.31     40.15 o 
   6  -6   1       29.29       29.20      2.82 o 
   7  -6   1      131.89      127.42     14.97 o 
  -7  -5   1      420.65      423.80     27.02 o 
  -6  -5   1      128.68      128.66      9.94 o 
  -5  -5   1       35.67       37.12      5.05 o 
  -4  -5   1     1608.33     1574.68     93.53 o 
  -3  -5   1     8351.63     7717.50    520.41 o 
  -2  -5   1       55.49       55.39      3.26 o 
  -1  -5   1       64.62       61.79      4.37 o 
   0  -5   1       64.53       63.70      3.81 o 
   1  -5   1     4383.78     3574.11    242.92 o 
   2  -5   1      134.85      119.71      6.19 o 
   3  -5   1       86.73       74.64      4.46 o 
   4  -5   1      272.88      254.98     12.62 o 
   5  -5   1     2689.94     2802.30    135.62 o 
   6  -5   1     2005.62     2080.32    100.67 o 
   7  -5   1       92.80       88.41      9.01 o 
   8  -5   1      249.52      244.43     19.75 o 
  -8  -4   1        3.64        0.72      2.13 o 
  -7  -4   1     1123.47     1239.06     74.00 o 
  -6  -4   1      881.15      917.80     54.81 o 
  -5  -4   1     1194.82     1248.41     74.26 o 
  -4  -4   1       20.59       21.22      3.22 o 
  -3  -4   1     3768.74     3627.07    240.57 o 
  -2  -4   1      232.05      235.73     11.64 o 
  -1  -4   1     3492.61     3739.14    180.78 o 
   0  -4   1       47.88       66.75      7.27 o 
   1  -4   1     8632.28     9091.13    439.50 o 
   2  -4   1     2041.65     1885.02     91.26 o 
   3  -4   1     1422.60     1354.73     65.66 o 
   4  -4   1     1209.75     1267.49     61.47 o 
   5  -4   1       45.66       39.11      2.87 o 
   6  -4   1     1486.89     1495.53     72.61 o 
   7  -4   1      110.36      105.27     12.09 o 
   8  -4   1      385.57      386.02     33.21 o 
  -8  -3   1      162.16      161.02     13.17 o 
  -7  -3   1        1.47        4.58      1.76 o 
  -6  -3   1       26.41       31.76      4.85 o 
  -5  -3   1     2548.23     2607.72    154.78 o 
  -4  -3   1       47.85       44.63      3.76 o 
  -3  -3   1      625.78      668.58     39.76 o 
  -2  -3   1      578.35      536.84     33.01 o 
  -1  -3   1     4662.40     4678.85    225.96 o 
   0  -3   1     1844.83     1732.39    131.85 o 
   1  -3   1     5266.92     5153.82    249.19 o 
   2  -3   1       12.06        8.92      1.25 o 
   3  -3   1      352.42      339.88     16.61 o 
   4  -3   1     3982.31     4030.87    238.90 o 
   5  -3   1      308.68      323.27     19.45 o 
   6  -3   1        1.31        0.61      1.74 o 
   7  -3   1        6.05        6.10      4.04 o 
   8  -3   1     1082.79     1139.42     96.73 o 
  -8  -2   1        0.28        2.03      3.26 o 
  -7  -2   1     1863.43     2117.53    178.00 o 
  -6  -2   1       81.17       86.63      8.40 o 
  -5  -2   1     2617.54     2934.81    246.27 o 
  -4  -2   1      826.60      802.25     47.74 o 
  -3  -2   1     3062.12     2987.57    177.14 o 
  -2  -2   1     1828.47     1744.57    124.00 o 
  -1  -2   1     1038.04     1134.10     66.77 o 
   0  -2   1     6347.41     6166.61    365.44 o 
   1  -2   1      267.53      258.67     15.41 o 
   2  -2   1     6339.26     6328.73    306.23 o 
   3  -2   1       70.78       72.95      4.21 o 
   4  -2   1     1621.71     1646.77     79.80 o 
   5  -2   1      899.00      957.86     46.56 o 
   6  -2   1     3372.59     3611.41    214.31 o 
   7  -2   1        8.11        7.16      4.29 o 
   8  -2   1       60.37       71.60      8.29 o 
  -8  -1   1       31.82       36.16      3.88 o 
  -7  -1   1     1432.02     1635.40     97.30 o 
  -6  -1   1      727.69      747.75     44.69 o 
  -5  -1   1     1045.51     1132.37     67.36 o 
  -4  -1   1       41.57       34.96      4.86 o 
  -3  -1   1      997.30     1016.19     60.34 o 
  -2  -1   1    17257.02    16064.00   1346.25 o 
  -1  -1   1      132.92      124.80      6.08 o 
   1  -1   1     3860.34     3887.97    187.98 o 
   2  -1   1    10462.76    10006.43    484.11 o 
   3  -1   1     1371.46     1402.27     67.91 o 
   4  -1   1     1318.49     1362.13     66.00 o 
   5  -1   1      177.91      181.48     19.10 o 
   6  -1   1     1340.11     1441.65     85.73 o 
   7  -1   1     1391.36     1521.00     90.50 o 
   8  -1   1      141.62      155.03     17.45 o 
  -8   0   1      177.18      209.06     13.84 o 
  -7   0   1       50.88       64.21      5.77 o 
  -6   0   1     1458.45     1604.70     95.39 o 
  -5   0   1      620.94      632.34     37.85 o 
  -4   0   1     4566.98     4688.51    277.91 o 
  -3   0   1        5.03        8.59      1.32 o 
  -2   0   1     3409.21     3367.66    199.59 o 
  -1   0   1        2.42       54.47      3.59 o 
   1   0   1     2691.89     2797.06    165.78 o 
   2   0   1        4.24        3.59      0.39 o 
   3   0   1     1001.36      911.32     54.09 o 
   4   0   1     3710.36     3762.80    223.05 o 
   5   0   1     1575.13     1627.86     96.66 o 
   6   0   1        0.26        1.49      2.03 o 
   7   0   1     1174.64     1274.48     76.01 o 
   8   0   1        9.21        9.61      2.94 o 
  -8   1   1     1033.96     1190.15     70.99 o 
  -7   1   1      231.69      254.14     15.92 o 
  -6   1   1      370.35      371.66     22.50 o 
  -5   1   1      175.19      186.39     11.46 o 
  -4   1   1     8211.09     8775.94    520.09 o 
  -3   1   1       99.93      116.29      6.56 o 
  -2   1   1       54.26       69.00      3.41 o 
  -1   1   1     1341.80     1273.68     77.09 o 
   0   1   1     3802.54     2324.75    195.03 o 
   1   1   1     6376.76     5767.70    341.79 o 
   2   1   1     3276.82     2909.47    329.97 o 
   3   1   1      295.08      301.70     18.02 o 
   4   1   1      102.05       87.52      6.91 o 
   5   1   1     5643.60     5907.14    350.20 o 
   6   1   1       17.29       17.07      2.06 o 
   7   1   1      785.63      866.06     51.75 o 
   8   1   1       29.50       33.72      6.04 o 
  -8   2   1      187.93      224.24     17.94 o 
  -7   2   1        4.61        3.24      3.64 o 
  -6   2   1     3272.09     3669.97    217.62 o 
  -5   2   1      342.24      354.61     21.37 o 
  -4   2   1      240.87      227.41     19.17 o 
  -3   2   1     2904.93     2965.88    175.66 o 
  -2   2   1     3555.80     3227.46    156.13 o 
  -1   2   1     5725.08     5565.25    269.02 o 
   0   2   1     1979.19     1661.64    283.23 o 
   1   2   1     2074.26     1927.29     96.08 o 
   2   2   1      465.26      455.76     22.10 o 
   3   2   1    12666.08    12931.45    766.30 o 
   4   2   1      245.88      267.99     16.18 o 
   5   2   1      660.21      645.12     38.49 o 
   6   2   1      376.46      367.30     23.21 o 
   7   2   1     1395.56     1495.45     89.21 o 
   8   2   1       38.96       41.19      4.40 o 
  -8   3   1      999.68     1034.27     87.36 o 
  -7   3   1      182.10      175.85     11.64 o 
  -6   3   1     1045.19     1099.86     65.67 o 
  -5   3   1     1471.10     1470.98     71.22 o 
  -4   3   1      878.48      862.23     41.78 o 
  -3   3   1      132.12      160.69      7.95 o 
  -2   3   1       73.66       95.63      7.56 o 
  -1   3   1     5095.08     4962.86    239.62 o 
   0   3   1     1014.44      700.18     59.11 o 
   1   3   1     1362.11     1264.32     61.11 o 
   2   3   1      105.16      115.39      5.73 o 
   3   3   1     1212.62      995.45     48.24 o 
   4   3   1      602.21      554.19     33.07 o 
   5   3   1     1542.53     1586.01    133.26 o 
   6   3   1       45.42       48.91      5.39 o 
   7   3   1       54.39       51.91      6.08 o 
   8   3   1      429.44      460.36     39.53 o 
  -8   4   1      631.90      649.82     39.71 o 
  -7   4   1      885.06      932.38     55.96 o 
  -6   4   1        1.59        1.01      0.70 o 
  -5   4   1      529.89      528.73     25.82 o 
  -4   4   1      470.74      449.03     22.02 o 
  -3   4   1    11837.90    12216.34    590.65 o 
  -2   4   1       36.25       41.42      2.70 o 
  -1   4   1      174.30      194.12      9.61 o 
   0   4   1       46.95       36.93      6.27 o 
   1   4   1     8610.22     9156.56    542.66 o 
   2   4   1     1688.66     1591.38     77.50 o 
   3   4   1        5.49        3.57      0.75 o 
   4   4   1     1602.50     1584.74     94.08 o 
   5   4   1     1474.45     1463.66     92.86 o 
   6   4   1     1326.19     1364.37     81.15 o 
   7   4   1      118.86      109.61      9.03 o 
  -8   5   1      228.15      205.66     17.06 o 
  -7   5   1     1642.53     1781.33    105.94 o 
  -6   5   1      146.41      143.79      8.58 o 
  -5   5   1      583.07      561.00     27.47 o 
  -4   5   1       10.21       11.98      1.31 o 
  -3   5   1      757.70      631.33     30.73 o 
  -2   5   1      551.09      552.66     26.94 o 
  -1   5   1     2164.63     2221.31    137.80 o 
   0   5   1      152.08      147.00      9.22 o 
   1   5   1     1989.31     2179.58    129.32 o 
   2   5   1     5259.82     5362.31    317.74 o 
   3   5   1      529.63      468.20     22.85 o 
   4   5   1      659.72      602.12     35.99 o 
   5   5   1        3.30        3.59      2.47 o 
   6   5   1     1973.70     1906.81    113.23 o 
   7   5   1       40.15       42.10      5.55 o 
  -7   6   1       31.41       30.84      3.47 o 
  -6   6   1       13.95       11.42      1.73 o 
  -5   6   1     1642.89     1589.92     77.11 o 
  -4   6   1      417.76      400.16     19.67 o 
  -3   6   1      106.46       96.52      6.79 o 
  -2   6   1      528.09      563.34     27.53 o 
  -1   6   1     2152.39     2173.18    178.03 o 
   0   6   1     4421.74     4942.61    293.11 o 
   1   6   1     2971.44     3419.16    286.96 o 
   2   6   1      106.98      113.26      7.29 o 
   3   6   1      325.82      305.29     18.40 o 
   4   6   1     3104.08     2857.17    239.81 o 
   5   6   1       30.68       28.63      4.06 o 
   6   6   1        6.11        8.92      2.28 o 
  -7   7   1      594.20      622.63     53.06 o 
  -6   7   1       86.10       73.70      4.95 o 
  -5   7   1      262.72      255.71     12.99 o 
  -4   7   1     1388.73     1417.16     68.71 o 
  -3   7   1     1414.94     1494.47    125.89 o 
  -2   7   1     1037.51     1026.35     61.47 o 
  -1   7   1       35.34       33.39      3.59 o 
   0   7   1     1925.90     2209.58    131.14 o 
   1   7   1      174.00      186.75     11.63 o 
   2   7   1     2264.48     2299.79    136.43 o 
   3   7   1       18.91       16.32      2.26 o 
   4   7   1     1297.68     1202.35    101.30 o 
   5   7   1      516.04      467.29     39.88 o 
  -6   8   1      606.10      600.26     36.18 o 
  -5   8   1       28.64       26.11      3.34 o 
  -4   8   1      107.90      107.77     13.71 o 
  -3   8   1       75.53       80.05      6.14 o 
  -2   8   1     1828.55     1852.21    110.49 o 
  -1   8   1      350.22      340.78     21.60 o 
   0   8   1      264.64      269.50     16.64 o 
   1   8   1       11.66        4.58      1.32 o 
   2   8   1     2563.00     2657.88    157.65 o 
   3   8   1      594.58      562.58     33.79 o 
   4   8   1      278.04      266.46     23.73 o 
   5   8   1      158.05      129.83     12.07 o 
  -5   9   1       37.56       33.53      4.97 o 
  -4   9   1     1055.53      985.04     83.19 o 
  -3   9   1        0.68        4.77      8.15 o 
  -2   9   1      157.31      122.85     30.74 o 
  -1   9   1      455.67      483.93     30.65 o 
   0   9   1     2212.58     2387.57    141.69 o 
   1   9   1       68.50       70.01      7.20 o 
   2   9   1       24.62       20.73      7.01 o 
   3   9   1     1523.42     1544.94    130.12 o 
  -3  10   1      267.24      227.81     25.10 o 
  -2  10   1      438.23      404.15     34.79 o 
   0  10   1     1107.81     1111.08     93.75 o 
   1  10   1     1795.79     1750.68    147.22 o 
   2  10   1       16.22       14.02      3.15 o 
  -2 -10   2      608.74      567.27     50.91 o 
  -1 -10   2        0.45        5.29      3.07 o 
   0 -10   2       33.94       30.39      5.10 o 
   1 -10   2       38.45       31.01      4.50 o 
   2 -10   2     1835.95     1772.03    149.07 o 
   3 -10   2      224.87      212.66     18.85 o 
  -2  -9   2     1899.86     1903.65    160.19 o 
  -1  -9   2      411.47      363.15     31.80 o 
   0  -9   2     1782.83     1621.98    136.38 o 
   1  -9   2       95.57       77.74      8.92 o 
   2  -9   2     1141.55      982.44     82.85 o 
   4  -9   2      293.72      280.30     24.44 o 
   5  -9   2      109.53       97.81     10.13 o 
  -3  -8   2      155.91      149.24     15.63 o 
  -2  -8   2      228.88      209.96     20.48 o 
  -1  -8   2      316.85      271.67     24.39 o 
   0  -8   2     1213.76     1106.85     93.56 o 
   1  -8   2     1281.17     1197.74     71.23 o 
   2  -8   2      908.61      725.13     43.27 o 
   3  -8   2      282.54      251.29     15.32 o 
   4  -8   2      300.03      263.79     16.19 o 
   5  -8   2     1760.16     1612.06     98.59 o 
   6  -8   2        7.52        3.84      4.45 o 
  -6  -7   2      885.65      985.12     83.55 o 
  -5  -7   2       19.05       10.05      3.48 o 
  -4  -7   2       36.36       28.42      4.85 o 
  -3  -7   2     1064.32     1008.56     49.37 o 
  -2  -7   2     2682.47     2565.79    215.30 o 
  -1  -7   2      573.45      522.76     31.89 o 
   0  -7   2       42.39       36.49      3.91 o 
   1  -7   2     2323.54     2039.07    121.01 o 
   2  -7   2       44.50       54.84      5.80 o 
   3  -7   2     2269.04     2149.20    180.41 o 
   4  -7   2        2.35        6.20      2.76 o 
   5  -7   2      639.94      600.33     36.91 o 
   6  -7   2       72.54       74.52      5.57 o 
   7  -7   2      252.26      226.88     23.98 o 
  -7  -6   2       37.68       34.06      4.55 o 
  -6  -6   2     1098.65     1250.88     74.73 o 
  -5  -6   2     2175.46     2291.72    136.20 o 
  -4  -6   2      490.87      490.08     29.42 o 
  -3  -6   2       10.62        5.91      2.09 o 
  -2  -6   2      168.68      148.32      7.59 o 
  -1  -6   2     6663.42     5692.18    641.76 o 
   0  -6   2        0.62        1.46      0.83 o 
   1  -6   2      267.96      264.20     13.16 o 
   2  -6   2       27.36       27.99      2.58 o 
   3  -6   2     4382.71     4363.34    258.32 o 
   4  -6   2      828.86      800.79     38.96 o 
   5  -6   2      156.96      159.30      8.38 o 
   6  -6   2      708.95      698.58     34.08 o 
   7  -6   2      869.99      883.49     73.68 o 
  -7  -5   2      401.61      436.72     27.51 o 
  -6  -5   2        3.13        2.53      1.58 o 
  -5  -5   2      461.89      468.63     28.58 o 
  -4  -5   2      530.52      535.51     32.06 o 
  -3  -5   2     2906.01     2804.91    135.64 o 
  -2  -5   2       36.56       33.47      2.20 o 
  -1  -5   2     1363.30     1289.48     62.49 o 
   0  -5   2      451.51      467.68     26.05 o 
   1  -5   2     6293.03     5750.17    477.35 o 
   2  -5   2       32.80       22.92      1.98 o 
   3  -5   2      582.12      558.24     27.17 o 
   4  -5   2     2296.22     2213.02    107.08 o 
   5  -5   2      697.03      682.24     33.25 o 
   6  -5   2      535.10      549.59     26.99 o 
   7  -5   2       20.07        8.95      2.21 o 
  -8  -4   2      272.63      287.46     19.12 o 
  -7  -4   2     1247.04     1422.27     84.78 o 
  -6  -4   2        2.83        1.73      1.62 o 
  -5  -4   2      107.02      113.66      8.31 o 
  -4  -4   2      158.14      148.41      9.82 o 
  -3  -4   2     4783.08     4528.80    316.30 o 
  -2  -4   2      652.79      626.34     30.41 o 
  -1  -4   2     2931.96     3134.54    151.57 o 
   0  -4   2       80.85       93.53      5.30 o 
   1  -4   2     2367.58     2382.26    115.35 o 
   2  -4   2     8282.33     7943.27    470.47 o 
   3  -4   2      894.76      853.48     41.45 o 
   4  -4   2        0.37        3.05      1.15 o 
   5  -4   2      102.13      100.09      5.83 o 
   6  -4   2     2054.82     2172.69    128.86 o 
   7  -4   2       31.00       31.78      4.93 o 
   8  -4   2      109.85      104.22      8.27 o 
  -8  -3   2       11.02       15.10      3.06 o 
  -7  -3   2      343.16      378.46     23.61 o 
  -6  -3   2      106.54      115.83      7.92 o 
  -5  -3   2     3132.14     3467.48    205.77 o 
  -4  -3   2      234.88      225.52     13.93 o 
  -3  -3   2       10.33       11.99      1.59 o 
  -2  -3   2     1291.43     1231.15     83.69 o 
  -1  -3   2     3642.53     3886.85    189.69 o 
   0  -3   2    10895.08     8846.49   1507.18 o 
   1  -3   2      194.60      183.78      9.01 o 
   2  -3   2     4826.08     4620.90    387.33 o 
   3  -3   2       85.41       77.84      5.00 o 
   4  -3   2     5572.60     5695.48    275.64 o 
   5  -3   2      184.71      187.91      9.37 o 
   6  -3   2      170.71      178.37     14.31 o 
   7  -3   2      429.36      436.61     26.57 o 
   8  -3   2     1043.78     1075.58     64.41 o 
  -8  -2   2      172.83      196.24     12.58 o 
  -7  -2   2      481.37      541.62     33.96 o 
  -6  -2   2      282.26      304.21     19.83 o 
  -5  -2   2      665.23      726.94     43.78 o 
  -4  -2   2     3829.41     4229.75    250.79 o 
  -3  -2   2     1629.02     1641.53     97.42 o 
  -2  -2   2      841.33      836.55     40.47 o 
  -1  -2   2       24.43       28.35      6.16 o 
   0  -2   2    13029.69    10513.41   1821.48 o 
   1  -2   2      649.55      618.72     29.99 o 
   2  -2   2      732.36      733.48     35.57 o 
   3  -2   2      406.41      425.10     20.70 o 
   4  -2   2      655.60      571.83     27.84 o 
   5  -2   2      620.88      608.10     29.63 o 
   6  -2   2      698.03      699.46     41.98 o 
   7  -2   2        3.89        6.03      1.67 o 
   8  -2   2      173.11      172.07     13.66 o 
  -8  -1   2      125.43      136.73      9.13 o 
  -7  -1   2      497.39      523.22     31.54 o 
  -6  -1   2     2960.81     3246.20    272.43 o 
  -5  -1   2      501.09      507.42     42.99 o 
  -4  -1   2      291.41      293.16     24.89 o 
  -3  -1   2       57.71       48.03      4.52 o 
  -2  -1   2     5658.33     5257.57    440.69 o 
  -1  -1   2     1115.94     1076.43     52.10 o 
   0  -1   2      660.63      531.77     72.16 o 
   1  -1   2     1613.70     1438.76     85.33 o 
   2  -1   2    13614.60    12634.79    747.83 o 
   3  -1   2     1325.71     1300.23     62.91 o 
   4  -1   2      705.53      750.04     36.42 o 
   5  -1   2     1001.69      989.00     58.93 o 
   6  -1   2      877.58      896.30     53.50 o 
   7  -1   2     1075.03     1121.54     67.10 o 
   8  -1   2      112.84      115.21      9.23 o 
  -9   0   2      299.29      327.16     21.44 o 
  -8   0   2       86.44       95.66     10.90 o 
  -7   0   2       39.55       41.36      5.36 o 
  -6   0   2     2558.83     2859.69    169.74 o 
  -5   0   2        0.48        6.39      2.54 o 
  -4   0   2     1847.00     1877.77    111.38 o 
  -3   0   2       48.97       46.31      3.39 o 
  -1   0   2     5235.49     4949.98    273.10 o 
   0   0   2     1409.01     1149.58     55.73 o 
   1   0   2      879.49      906.11     53.74 o 
   2   0   2     2509.74     2485.85    120.17 o 
   3   0   2     6504.06     6082.17    294.00 o 
   4   0   2      405.01      391.21     23.47 o 
   5   0   2      379.14      374.60     22.51 o 
   6   0   2        0.09       -0.94      1.25 o 
   7   0   2     1016.73     1081.09     64.44 o 
   8   0   2     1071.16     1106.03     66.53 o 
  -9   1   2       29.81       21.91      5.04 o 
  -8   1   2     1345.77     1540.21     91.73 o 
  -7   1   2       10.22        3.56      3.89 o 
  -6   1   2       18.56       26.09      2.55 o 
  -5   1   2      128.77      137.07      9.22 o 
  -4   1   2     2682.62     2618.86    126.67 o 
  -3   1   2     2182.02     2009.97     97.23 o 
  -1   1   2     1462.77     1441.31     85.45 o 
   0   1   2     5088.32     4739.48    325.26 o 
   1   1   2     8272.57     8297.98    491.76 o 
   2   1   2      105.58      100.34      5.17 o 
   3   1   2      955.11     1023.15     49.64 o 
   4   1   2       48.17       46.27      4.84 o 
   5   1   2     4096.67     4083.59    242.05 o 
   6   1   2        8.86        3.60      2.14 o 
   7   1   2       14.09        9.52      2.15 o 
   8   1   2       80.51       80.75      7.36 o 
  -9   2   2        1.35        5.60      3.00 o 
  -8   2   2       67.04       78.11      6.13 o 
  -7   2   2      274.72      293.77     18.16 o 
  -6   2   2     2333.87     2543.28    213.53 o 
  -5   2   2       85.64       89.85      6.50 o 
  -4   2   2       62.51       51.10      7.19 o 
  -3   2   2     5982.36     5462.30    263.68 o 
  -2   2   2     1930.26     1851.98     89.65 o 
  -1   2   2     2745.64     2596.64    125.64 o 
   0   2   2     1496.81     1501.02     89.12 o 
   1   2   2    12976.72    12611.30    609.32 o 
   2   2   2      602.95      693.52     33.60 o 
   3   2   2     2464.47     2197.95    106.21 o 
   4   2   2       70.15       80.61      7.69 o 
   5   2   2      664.84      626.00     37.49 o 
   6   2   2      432.60      420.43     25.81 o 
   7   2   2      669.03      695.43     42.18 o 
   8   2   2       66.10       78.04      6.83 o 
  -8   3   2       54.11       46.33      4.52 o 
  -7   3   2      289.84      308.24     19.50 o 
  -6   3   2      392.51      423.78     25.53 o 
  -5   3   2     4121.22     4148.21    200.33 o 
  -4   3   2      281.33      268.41     13.18 o 
  -3   3   2      426.86      411.02     20.03 o 
  -2   3   2      291.25      294.35     17.57 o 
  -1   3   2    12024.48    11922.28    706.45 o 
   0   3   2      385.67      353.65     25.56 o 
   1   3   2        9.56       18.39      2.89 o 
   2   3   2     2981.82     3160.50    152.69 o 
   3   3   2     3635.49     3350.05    162.18 o 
   4   3   2     1304.12     1231.47     73.18 o 
   5   3   2       79.22       73.67      5.61 o 
   6   3   2      101.14       92.56      8.71 o 
   7   3   2      218.27      230.29     16.27 o 
  -8   4   2      318.23      338.23     20.83 o 
  -7   4   2      485.88      506.63     31.04 o 
  -6   4   2       39.48       39.76      3.58 o 
  -5   4   2     1136.71     1131.67     54.98 o 
  -4   4   2      148.67      149.87      7.63 o 
  -3   4   2     3985.47     4007.23    193.97 o 
  -2   4   2      284.66      328.54     16.06 o 
  -1   4   2     2180.41     2250.71    133.50 o 
   0   4   2     3490.87     3074.71    258.24 o 
   1   4   2     4177.41     4453.02    325.35 o 
   2   4   2      446.59      398.46     30.94 o 
   3   4   2       20.69       17.94      3.57 o 
   4   4   2     1711.97     1605.01     95.33 o 
   5   4   2      217.81      215.22     13.22 o 
   6   4   2      818.78      793.93     47.85 o 
   7   4   2      141.46      118.42      9.50 o 
  -8   5   2        3.30        2.33      1.62 o 
  -7   5   2     1843.42     1946.24    115.72 o 
  -6   5   2       42.68       42.55      3.56 o 
  -5   5   2      235.25      211.11     10.80 o 
  -4   5   2        5.97        6.08      1.48 o 
  -3   5   2     4618.22     4562.30    220.73 o 
  -2   5   2     2485.11     2633.55    127.38 o 
  -1   5   2     1042.59     1049.08     63.91 o 
   0   5   2      827.97      777.56    106.59 o 
   1   5   2      591.93      696.89     41.57 o 
   2   5   2     3565.56     3669.87    322.15 o 
   3   5   2       48.23       53.77      4.67 o 
   4   5   2      219.99      187.40     11.57 o 
   5   5   2        0.21        4.03      2.82 o 
   6   5   2     2706.17     2642.70    221.96 o 
   7   5   2      245.37      233.38     24.05 o 
  -7   6   2       27.97       28.16      3.22 o 
  -6   6   2      746.26      744.37     36.39 o 
  -5   6   2     2420.55     2388.44    115.77 o 
  -4   6   2      575.13      543.38     26.56 o 
  -3   6   2       49.05       39.23      3.70 o 
  -2   6   2     2604.40     2893.99    171.86 o 
  -1   6   2      923.86     1046.93     62.81 o 
   0   6   2     4986.39     5129.75    375.30 o 
   1   6   2      460.74      509.43     30.57 o 
   2   6   2     1952.39     2055.42    170.29 o 
   3   6   2       38.61       38.12      3.88 o 
   4   6   2     1571.16     1632.52    137.34 o 
   5   6   2       98.52       83.40     11.89 o 
   6   6   2       79.20       76.35      9.87 o 
  -7   7   2      327.69      309.27     16.12 o 
  -6   7   2        1.90        0.17      1.38 o 
  -5   7   2      423.92      375.76     18.59 o 
  -4   7   2     2084.92     2088.17    124.08 o 
  -3   7   2      497.27      613.77     52.57 o 
  -2   7   2      118.88      117.58     13.95 o 
  -1   7   2      138.95      146.44     10.64 o 
   0   7   2      552.09      586.83     35.35 o 
   1   7   2        3.76        4.72      2.58 o 
   2   7   2      793.09      829.91     49.48 o 
   3   7   2       96.08       83.00      6.98 o 
   4   7   2      651.27      689.19     58.51 o 
   5   7   2      992.90      941.26     80.27 o 
  -6   8   2      477.05      473.23     40.89 o 
  -5   8   2       46.70       38.58      4.46 o 
  -4   8   2      234.69      226.94     15.71 o 
  -3   8   2       55.34       64.74      6.49 o 
  -2   8   2     4441.80     5150.34    305.40 o 
  -1   8   2        4.84        3.61      5.21 o 
   0   8   2      530.86      563.60     34.00 o 
   1   8   2     1218.70     1325.91    113.80 o 
   2   8   2     1407.53     1542.18     91.74 o 
   3   8   2     1106.65     1206.47    101.88 o 
   4   8   2       63.07       65.71      7.93 o 
  -5   9   2      129.98      110.22     12.59 o 
  -4   9   2      438.50      442.59     40.04 o 
  -3   9   2       19.26        1.48      7.20 o 
  -2   9   2     1797.35     1906.44    161.46 o 
  -1   9   2     1669.76     1708.83    150.06 o 
   0   9   2      201.41      207.44     17.88 o 
   1   9   2        8.90        7.05      2.02 o 
   2   9   2      169.26      173.92     13.03 o 
   3   9   2      970.79      888.99     75.31 o 
  -3  10   2      290.82      293.82     28.25 o 
  -2  10   2       99.53      102.99     16.65 o 
  -1  10   2      134.13      118.58     19.81 o 
   0  10   2      286.37      267.32     23.42 o 
   1  10   2     1160.39     1099.11     92.67 o 
  -2 -10   3     1262.79     1202.66    101.35 o 
  -1 -10   3       16.26       17.14      3.75 o 
   0 -10   3      872.96      827.03     69.88 o 
   1 -10   3      182.93      165.24     18.24 o 
   2 -10   3      799.68      771.38     65.27 o 
   3 -10   3      168.38      170.95     17.83 o 
  -2  -9   3     1783.16     1714.30    145.08 o 
  -1  -9   3      648.95      592.04     50.90 o 
   0  -9   3      218.64      199.44     22.45 o 
   1  -9   3       55.02       44.43      5.41 o 
   2  -9   3      276.88      271.14     25.17 o 
   3  -9   3     2218.31     1996.75    167.76 o 
   4  -9   3      174.95      136.75     11.54 o 
   5  -9   3        0.08       -0.26      1.21 o 
  -3  -8   3      257.09      239.02     21.23 o 
  -2  -8   3      359.09      312.13     28.35 o 
  -1  -8   3     1115.53     1036.49     61.74 o 
   0  -8   3      799.08      756.94     45.35 o 
   1  -8   3     1790.91     1681.42     99.95 o 
   2  -8   3       22.47       20.99      2.47 o 
   3  -8   3      377.41      349.16     21.43 o 
   4  -8   3       27.60       21.62      3.32 o 
   5  -8   3      917.13      883.90     52.71 o 
   6  -8   3       93.62       74.98     18.15 o 
  -6  -7   3      353.74      344.58     30.44 o 
  -5  -7   3       16.30       11.05      2.35 o 
  -4  -7   3      710.73      737.89     44.24 o 
  -3  -7   3     1050.46     1015.25     49.57 o 
  -2  -7   3       91.23       83.87      7.81 o 
  -1  -7   3      115.23      111.37     10.69 o 
   0  -7   3        3.87        3.87      1.32 o 
   1  -7   3     2855.02     2960.39    175.58 o 
   2  -7   3      303.30      297.06     18.04 o 
   3  -7   3      326.01      290.32     24.83 o 
   4  -7   3        3.32        4.38      4.08 o 
   5  -7   3     1722.26     1670.29     99.22 o 
   6  -7   3     1129.06     1059.79     63.12 o 
  -7  -6   3      230.00      222.37     20.27 o 
  -6  -6   3      413.69      429.45     27.31 o 
  -5  -6   3      379.45      384.82     24.48 o 
  -4  -6   3       21.93       18.45      3.03 o 
  -3  -6   3     1321.31     1285.60    104.01 o 
  -2  -6   3       48.72       47.93      3.49 o 
  -1  -6   3     5391.98     4559.16    454.67 o 
   0  -6   3       75.18       75.57      7.77 o 
   1  -6   3      249.94      252.69     15.34 o 
   2  -6   3      427.30      391.77     23.54 o 
   3  -6   3     2026.34     1981.51    141.53 o 
   4  -6   3      330.51      312.54     15.56 o 
   5  -6   3     1077.26     1106.83     53.66 o 
   6  -6   3      212.21      200.23     10.70 o 
   7  -6   3      124.42      120.94     10.40 o 
  -7  -5   3      266.62      277.29     18.85 o 
  -6  -5   3        1.25        2.00      1.90 o 
  -5  -5   3     6310.03     7015.68    415.50 o 
  -4  -5   3       61.47       56.89      4.60 o 
  -3  -5   3     1451.12     1396.54     67.69 o 
  -2  -5   3       13.57       10.53      1.72 o 
  -1  -5   3     3053.58     2816.48    167.21 o 
   0  -5   3     2424.27     2257.08    134.00 o 
   1  -5   3      758.20      722.66     43.08 o 
   2  -5   3       42.31       45.44      3.47 o 
   3  -5   3      789.78      768.92     37.37 o 
   4  -5   3     3984.65     4129.90    199.63 o 
   5  -5   3      474.16      489.86     23.93 o 
   6  -5   3      263.79      267.88     13.65 o 
   7  -5   3        1.55        3.97      1.95 o 
  -8  -4   3       25.18       25.86      4.26 o 
  -7  -4   3     1281.70     1480.03     88.39 o 
  -6  -4   3        0.61        2.93      2.36 o 
  -5  -4   3        7.06        6.85      2.13 o 
  -4  -4   3      250.40      231.43     15.06 o 
  -3  -4   3     3255.39     3123.92    150.99 o 
  -2  -4   3     3116.50     3065.02    181.67 o 
  -1  -4   3     1267.51     1557.15    130.71 o 
   0  -4   3     2331.99     2103.31    155.38 o 
   1  -4   3      138.91      123.71     10.07 o 
   2  -4   3     5545.34     5170.02    306.45 o 
   3  -4   3      152.13      145.04      7.48 o 
   4  -4   3       52.01       48.21      4.14 o 
   5  -4   3        1.80        5.87      2.26 o 
   6  -4   3     2679.51     2751.70    133.20 o 
   7  -4   3       29.17       26.01      3.80 o 
   8  -4   3        1.61        3.74      2.87 o 
  -8  -3   3      100.71      103.45      7.45 o 
  -7  -3   3      342.58      368.90     24.05 o 
  -6  -3   3      246.25      253.02     16.29 o 
  -5  -3   3     2252.76     2474.90    146.98 o 
  -4  -3   3      433.66      453.26     27.57 o 
  -3  -3   3      606.28      559.44     33.29 o 
  -2  -3   3     5818.23     5418.15    262.10 o 
  -1  -3   3     6107.99     6848.52    460.46 o 
   0  -3   3     1816.23     1935.00    162.30 o 
   1  -3   3        2.09        8.24      1.68 o 
   2  -3   3     2210.52     2098.47    124.46 o 
   3  -3   3       57.99       51.66      3.36 o 
   4  -3   3     3042.87     3025.64    146.32 o 
   5  -3   3       41.96       47.19      3.72 o 
   6  -3   3      918.08      886.85     53.03 o 
   7  -3   3      924.78      919.10     54.87 o 
   8  -3   3      309.07      315.52     20.59 o 
  -8  -2   3      413.63      464.60     28.27 o 
  -7  -2   3       18.79       25.03      5.10 o 
  -6  -2   3      167.77      184.51     12.18 o 
  -5  -2   3      595.04      606.38     36.93 o 
  -4  -2   3     6343.82     6806.58    403.47 o 
  -3  -2   3       10.70       14.06      2.61 o 
  -2  -2   3     1343.65     1350.46     65.27 o 
  -1  -2   3      949.65      988.37     58.67 o 
   0  -2   3     8341.39     7687.16    700.12 o 
   1  -2   3     1312.64     1311.41     63.50 o 
   2  -2   3      167.73      171.42      8.44 o 
   3  -2   3     2167.92     2210.49    106.89 o 
   4  -2   3     5204.12     5308.11    256.76 o 
   5  -2   3     1161.60     1140.47     55.39 o 
   6  -2   3       56.26       53.96      7.00 o 
   7  -2   3      292.11      281.89     18.16 o 
   8  -2   3       14.95       22.41      3.46 o 
  -8  -1   3      542.40      619.95     52.97 o 
  -7  -1   3     1023.79     1130.51     95.34 o 
  -6  -1   3      885.42      960.48     57.36 o 
  -5  -1   3       40.26       41.48      3.45 o 
  -4  -1   3     5827.52     6140.01    363.98 o 
  -3  -1   3      212.76      208.38     12.86 o 
  -2  -1   3     2463.23     2260.34    109.28 o 
  -1  -1   3      153.75      205.81     10.06 o 
   0  -1   3      984.28     1035.65     61.68 o 
   1  -1   3     4116.75     4129.51    199.79 o 
   2  -1   3     4020.68     3826.00    185.01 o 
   3  -1   3     1592.53     1556.40     75.24 o 
   4  -1   3        4.26        5.35      1.49 o 
   5  -1   3     3042.35     3006.64    178.30 o 
   6  -1   3       11.29       14.53      2.24 o 
   7  -1   3     1113.51     1185.95     70.74 o 
   8  -1   3       29.32       34.58      4.53 o 
  -9   0   3      174.46      221.14     20.60 o 
  -8   0   3       28.37       23.78      4.89 o 
  -7   0   3        5.86        4.68      2.07 o 
  -6   0   3     3269.81     3564.14    211.47 o 
  -5   0   3      218.11      208.71     12.79 o 
  -4   0   3      309.14      298.85     18.02 o 
  -3   0   3       13.75       24.68      1.84 o 
  -2   0   3     1297.36     1177.66     69.82 o 
  -1   0   3    16786.77    14368.95   1204.32 o 
   0   0   3     2895.09     2537.91    150.49 o 
   1   0   3       65.40       60.76      5.85 o 
   2   0   3      741.54      708.86     42.15 o 
   3   0   3     8518.27     8043.14    476.67 o 
   4   0   3       57.80       54.05      3.84 o 
   5   0   3       14.86       18.41      2.26 o 
   6   0   3      256.87      237.45     14.88 o 
   7   0   3     1457.40     1539.08     91.59 o 
   8   0   3       97.28       97.96      9.36 o 
  -9   1   3        8.92        3.17      2.50 o 
  -8   1   3     1187.22     1376.74     82.09 o 
  -7   1   3      130.31      140.73      9.96 o 
  -6   1   3      655.58      714.80     42.78 o 
  -5   1   3      666.51      626.35     37.38 o 
  -4   1   3     1433.41     1379.01     81.84 o 
  -3   1   3     3108.62     3146.19    186.52 o 
  -2   1   3      444.78      448.58     21.77 o 
  -1   1   3     6067.53     5417.71    261.52 o 
   0   1   3     1009.20     1068.32     63.49 o 
   1   1   3     5915.03     5820.97    281.20 o 
   2   1   3       98.45      108.40      5.86 o 
   3   1   3     3328.87     3182.45    154.00 o 
   4   1   3      732.06      685.80     40.87 o 
   5   1   3     4397.04     4272.67    253.14 o 
   6   1   3      134.38      133.00     10.86 o 
   7   1   3     1061.26     1120.75     67.25 o 
   8   1   3     1168.55     1271.56     75.83 o 
  -9   2   3       28.49       31.17      4.01 o 
  -8   2   3      786.43      801.67     68.83 o 
  -7   2   3      687.61      758.35     64.22 o 
  -6   2   3      801.06      837.56     50.12 o 
  -5   2   3      729.29      764.85     37.16 o 
  -4   2   3     1927.55     1964.73     95.13 o 
  -3   2   3     4902.72     4556.24    220.45 o 
  -2   2   3      327.24      301.89     14.71 o 
  -1   2   3       75.83       77.24      4.93 o 
   0   2   3      200.55      218.19     13.29 o 
   1   2   3    10759.94    10592.75    590.05 o 
   2   2   3     2360.48     2389.94    115.48 o 
   3   2   3     1083.54     1048.62     50.90 o 
   4   2   3      109.71      108.89      7.97 o 
   5   2   3      749.54      690.82     58.30 o 
   6   2   3     1835.90     1857.33    110.45 o 
   7   2   3      394.13      388.16     24.72 o 
   8   2   3       11.73        9.76      4.05 o 
  -8   3   3        2.38       -1.70      2.20 o 
  -7   3   3      477.12      503.81     30.41 o 
  -6   3   3      430.82      431.94     21.36 o 
  -5   3   3     1684.82     1706.01     82.69 o 
  -4   3   3        6.15        6.71      1.05 o 
  -3   3   3      564.84      512.13     24.93 o 
  -2   3   3      712.41      701.49     34.03 o 
  -1   3   3     4833.52     4766.98    282.47 o 
   0   3   3      906.11      936.72     55.75 o 
   1   3   3     1298.22     1655.38     98.29 o 
   2   3   3     1169.92     1096.10     71.77 o 
   3   3   3     3917.42     3914.08    189.27 o 
   4   3   3     1787.68     1680.98     99.84 o 
   5   3   3      112.74       98.12      6.36 o 
   6   3   3      908.39      896.11     53.83 o 
   7   3   3       73.37       73.34     10.48 o 
  -8   4   3       58.53       58.70      5.13 o 
  -7   4   3      100.27       97.43     12.07 o 
  -6   4   3       56.66       47.83      4.40 o 
  -5   4   3     5670.45     5912.78    286.21 o 
  -4   4   3     1670.43     1681.33     99.84 o 
  -3   4   3      770.38      658.52     39.21 o 
  -2   4   3      257.35      254.05     12.47 o 
  -1   4   3     3178.63     3605.10    213.62 o 
   0   4   3     3805.71     4078.19    342.38 o 
   1   4   3      527.07      491.30     29.44 o 
   2   4   3        6.46        2.54      2.28 o 
   3   4   3      223.87      224.05     11.18 o 
   4   4   3     5321.41     5321.01    315.40 o 
   5   4   3      262.26      223.78     14.04 o 
   6   4   3       34.26       25.30      4.23 o 
   7   4   3       80.02       54.46      6.56 o 
  -8   5   3        2.06        4.39      2.47 o 
  -7   5   3     1123.83     1188.76     70.87 o 
  -6   5   3      268.59      255.42     13.62 o 
  -5   5   3      274.92      281.58     13.96 o 
  -4   5   3     1110.54     1051.76     62.62 o 
  -3   5   3     1606.73     1647.79     97.82 o 
  -2   5   3     1615.78     1715.98    111.88 o 
  -1   5   3       45.00       42.44     10.64 o 
   0   5   3     1843.07     1841.03    133.02 o 
   1   5   3       43.14       49.36      5.24 o 
   2   5   3     5902.27     6144.27    481.32 o 
   3   5   3       11.87        8.59      3.47 o 
   4   5   3      756.49      685.54     58.42 o 
   5   5   3        8.76        5.34      3.25 o 
  -7   6   3      368.00      361.30     18.11 o 
  -6   6   3      877.86      880.76     42.96 o 
  -5   6   3      273.32      243.33     15.25 o 
  -4   6   3       25.66       20.92      2.43 o 
  -3   6   3      205.95      234.98     20.74 o 
  -2   6   3     3180.00     3578.03    215.44 o 
  -1   6   3     1199.81     1465.55     87.44 o 
   0   6   3     2947.27     2909.24    329.02 o 
   1   6   3      129.82      137.26     10.22 o 
   2   6   3     2892.05     3137.56    252.82 o 
   3   6   3      468.51      461.02     27.70 o 
   4   6   3     1185.84     1162.51     98.26 o 
   5   6   3        2.76       -3.35      3.35 o 
   6   6   3      142.92      137.28     15.93 o 
  -7   7   3        2.44        2.15      5.81 o 
  -6   7   3      281.00      266.01     14.43 o 
  -5   7   3      163.04      140.14     12.07 o 
  -4   7   3     2259.88     2587.73    217.55 o 
  -3   7   3        8.95       10.73      2.53 o 
  -2   7   3       26.65       35.11      4.84 o 
  -1   7   3     1848.84     2420.56    204.11 o 
   0   7   3     4067.54     4014.06    422.15 o 
   1   7   3      501.26      501.78     30.49 o 
   2   7   3        0.53        4.32      4.17 o 
   3   7   3     1123.61     1166.95     69.58 o 
   4   7   3      431.46      459.88     40.48 o 
   5   7   3     1198.24     1175.39     99.28 o 
  -6   8   3      312.27      316.85     19.79 o 
  -5   8   3       23.90       22.04      3.89 o 
  -4   8   3      449.36      516.78     32.02 o 
  -3   8   3     1165.85     1408.32     84.29 o 
  -2   8   3     1708.47     2156.08    167.14 o 
  -1   8   3      123.82      127.94     14.03 o 
   0   8   3      480.04      469.83     48.10 o 
   1   8   3     1671.66     1840.21    109.37 o 
   2   8   3      879.54      935.27     55.97 o 
   3   8   3      216.88      241.17     21.78 o 
   4   8   3       31.75       25.25      4.92 o 
  -5   9   3      113.35      116.07     10.36 o 
  -4   9   3       35.76       43.13     13.57 o 
  -3   9   3       61.91       87.30     13.39 o 
  -2   9   3      780.03      898.57     77.54 o 
  -1   9   3     1004.56      968.03    151.10 o 
   0   9   3      165.07      155.59     13.74 o 
   1   9   3      213.82      206.79     14.72 o 
   2   9   3        5.76        1.14      1.58 o 
   3   9   3     1690.52     1842.64    155.35 o 
  -3  10   3      731.19      794.92     67.64 o 
  -2  10   3       15.82       15.94      3.28 o 
  -1  10   3     1441.99     1498.42    126.26 o 
   0  10   3       24.55       23.37      4.06 o 
   1  10   3     1686.88     1668.05    140.36 o 
  -2 -10   4      180.92      150.05     13.82 o 
  -1 -10   4        6.53        2.19      1.83 o 
   0 -10   4      712.86      674.75     57.36 o 
   1 -10   4     1193.86     1159.31     97.75 o 
   2 -10   4      305.44      267.79     23.46 o 
   3 -10   4       14.87       17.21      4.54 o 
  -2  -9   4      994.98      909.82     77.16 o 
  -1  -9   4     1130.72     1035.64     87.29 o 
   0  -9   4        2.32       -0.14      1.47 o 
   1  -9   4      710.91      671.18     40.18 o 
   2  -9   4      164.60      142.29      9.25 o 
   3  -9   4     1272.02     1174.18     98.89 o 
   4  -9   4       92.26       78.62     19.68 o 
  -4  -8   4      606.88      536.85     46.39 o 
  -3  -8   4      177.22      141.16     14.62 o 
  -2  -8   4        9.29        5.96      2.88 o 
  -1  -8   4     1754.52     1696.46    100.90 o 
   0  -8   4      884.79      747.80     44.72 o 
   1  -8   4      660.85      668.17     40.12 o 
   2  -8   4      104.42       86.90      7.89 o 
   3  -8   4     1749.37     1808.80    107.64 o 
   4  -8   4      167.67      138.49     32.17 o 
   5  -8   4      817.94      790.54     52.28 o 
  -6  -7   4       46.80       40.91      6.68 o 
  -5  -7   4       83.31       67.60      7.98 o 
  -4  -7   4      261.36      242.08     21.30 o 
  -3  -7   4     2905.12     2785.98    165.41 o 
  -2  -7   4        4.27        2.28      1.16 o 
  -1  -7   4      125.74      106.12      9.44 o 
   0  -7   4      333.52      249.30     17.06 o 
   1  -7   4     4976.07     5271.18    312.50 o 
   2  -7   4      330.09      339.96     21.02 o 
   3  -7   4       33.30       41.17      6.56 o 
   4  -7   4      422.55      413.98     28.68 o 
   5  -7   4      764.08      742.30     64.71 o 
   6  -7   4     1005.87     1012.00     60.34 o 
  -7  -6   4     1403.60     1601.92     95.80 o 
  -6  -6   4      280.99      265.94     18.36 o 
  -5  -6   4      899.29      965.62     57.58 o 
  -4  -6   4      661.46      670.88     40.47 o 
  -3  -6   4     3036.66     2931.16    173.68 o 
  -2  -6   4      366.26      398.18     53.75 o 
  -1  -6   4     2418.27     2130.67    130.34 o 
   0  -6   4       53.21       36.23      3.69 o 
   1  -6   4     1071.25     1083.66     64.64 o 
   2  -6   4     2671.23     2881.91    171.01 o 
   3  -6   4      746.40      791.59     47.27 o 
   4  -6   4        6.63        1.54      2.80 o 
   5  -6   4      420.61      419.20     36.25 o 
   6  -6   4      206.80      201.14     14.43 o 
   7  -6   4       48.47       39.04      5.84 o 
  -7  -5   4       44.25       49.92      4.61 o 
  -6  -5   4      361.81      390.90     24.38 o 
  -5  -5   4     1905.82     2097.03    124.55 o 
  -4  -5   4      865.86      885.98     56.54 o 
  -3  -5   4      244.87      206.56     10.73 o 
  -2  -5   4      275.31      265.20     26.00 o 
  -1  -5   4     2190.39     2072.72    123.24 o 
   0  -5   4     2654.19     2447.56    271.32 o 
   1  -5   4      402.16      432.97     26.14 o 
   2  -5   4      329.41      313.82     19.12 o 
   3  -5   4      182.88      183.16     10.03 o 
   4  -5   4     4493.73     4855.65    234.65 o 
   5  -5   4       47.45       49.27      3.70 o 
   6  -5   4       53.51       45.00      3.55 o 
   7  -5   4       75.68       79.43      8.22 o 
  -8  -4   4       22.02        8.64      3.38 o 
  -7  -4   4      469.12      521.07     32.28 o 
  -6  -4   4       29.04       29.07      3.11 o 
  -5  -4   4      402.33      430.26     26.26 o 
  -4  -4   4     2051.59     2108.73    125.15 o 
  -3  -4   4     2221.96     2136.55    103.38 o 
  -2  -4   4     2125.20     2241.54    108.48 o 
  -1  -4   4       51.27       69.17      5.76 o 
   0  -4   4     8284.87     8848.17    524.54 o 
   1  -4   4      668.97      701.50     41.85 o 
   3  -4   4       48.20       53.30      4.36 o 
   4  -4   4     2086.38     2156.62    104.35 o 
   5  -4   4      832.23      865.50     42.08 o 
   6  -4   4      999.24     1007.40     48.96 o 
   7  -4   4       43.22       43.48      5.04 o 
  -8  -3   4       13.07        9.33      2.67 o 
  -7  -3   4      790.43      869.40     52.38 o 
  -6  -3   4     1797.85     1959.73    116.95 o 
  -5  -3   4      437.93      467.57     28.58 o 
  -4  -3   4      101.41      105.95      7.17 o 
  -3  -3   4       36.45       28.85      1.95 o 
  -2  -3   4     8470.58     8654.62    418.79 o 
  -1  -3   4        0.60        2.40      1.27 o 
   0  -3   4      238.40      267.60     16.64 o 
   1  -3   4       80.75       75.35      5.81 o 
   2  -3   4     9489.27     9607.26    569.40 o 
   3  -3   4     1775.91     1863.70     90.26 o 
   4  -3   4      114.38      114.72      6.01 o 
   5  -3   4      278.86      274.98     13.57 o 
   6  -3   4      635.40      614.80     36.78 o 
   7  -3   4     1221.62     1253.93     74.67 o 
   8  -3   4        3.26        3.26      2.05 o 
  -8  -2   4      196.95      210.12     13.34 o 
  -7  -2   4        9.63        3.63      2.08 o 
  -6  -2   4     1806.52     2048.53    121.72 o 
  -5  -2   4      126.62      130.76      9.77 o 
  -4  -2   4     2450.55     2559.20    151.82 o 
  -3  -2   4       17.83       17.31      1.32 o 
  -2  -2   4      390.61      375.94     18.32 o 
  -1  -2   4       12.19       14.01      1.44 o 
   0  -2   4    10781.89    11000.07    651.70 o 
   1  -2   4      301.88      271.00     16.37 o 
   2  -2   4       20.94       29.08      3.31 o 
   3  -2   4     1254.64     1142.85     55.36 o 
   4  -2   4      747.05      700.04     34.09 o 
   5  -2   4     1433.32     1443.25     69.95 o 
   6  -2   4       33.60       33.48      5.06 o 
   7  -2   4      405.34      425.29     26.12 o 
   8  -2   4       21.81       19.72      3.06 o 
  -8  -1   4     2300.14     2649.79    157.50 o 
  -7  -1   4       45.22       43.56      4.57 o 
  -6  -1   4      291.18      323.56     19.66 o 
  -5  -1   4       77.84       75.00      5.08 o 
  -4  -1   4     2244.32     2226.35    132.03 o 
  -3  -1   4      514.70      471.65     22.91 o 
  -2  -1   4     4122.37     4234.69    248.81 o 
  -1  -1   4      377.76      382.05     18.55 o 
   0  -1   4     9753.75     9264.95    791.05 o 
   1  -1   4    10024.53     9475.01    458.22 o 
   2  -1   4     1011.16     1154.04     55.90 o 
   3  -1   4        0.84        0.82      0.85 o 
   4  -1   4       28.50       25.00      2.18 o 
   5  -1   4     3605.73     3576.36    173.15 o 
   6  -1   4        5.54        5.42      1.82 o 
   7  -1   4      303.13      311.07     19.60 o 
   8  -1   4       26.11       33.51      6.02 o 
  -9   0   4       32.63       31.86      4.05 o 
  -8   0   4       82.74       81.92      6.09 o 
  -7   0   4      398.02      417.71     35.80 o 
  -6   0   4     1323.66     1398.77    117.68 o 
  -5   0   4      791.04      827.87     69.82 o 
  -4   0   4     1901.35     2250.35    188.84 o 
  -3   0   4     6811.12     6821.67    404.26 o 
  -2   0   4     2724.55     2408.82    202.19 o 
  -1   0   4     8327.40     7252.34    429.55 o 
   0   0   4        1.37        1.83      1.07 o 
   1   0   4     6399.36     6498.63    385.18 o 
   2   0   4       55.02       64.56      3.60 o 
   3   0   4     4646.02     4448.02    215.19 o 
   4   0   4       39.79       44.64      4.99 o 
   5   0   4      408.25      379.33     22.95 o 
   6   0   4     1801.88     1853.47    110.14 o 
   7   0   4      646.22      677.49     40.98 o 
   8   0   4       99.62      104.78     11.88 o 
  -9   1   4      168.44      183.18     19.78 o 
  -8   1   4      372.81      377.72     32.61 o 
  -7   1   4        3.52        6.18      2.77 o 
  -6   1   4      216.83      209.96     18.28 o 
  -5   1   4     3167.55     3266.71    274.07 o 
  -4   1   4    16596.50    17701.45    856.38 o 
  -3   1   4      295.71      285.38     13.96 o 
  -2   1   4     1798.43     1941.53     93.84 o 
  -1   1   4     8886.18     9122.47    440.82 o 
   0   1   4       14.43       26.78      2.82 o 
   1   1   4     1182.48     1094.73     53.00 o 
   2   1   4      109.93      118.59      6.21 o 
   3   1   4     4030.44     3454.79    294.87 o 
   4   1   4      948.02      942.74     56.08 o 
   5   1   4      315.09      296.40     18.09 o 
   6   1   4     1398.22     1427.32     85.05 o 
   7   1   4       40.16       41.63      5.03 o 
  -9   2   4      108.77      113.03     15.66 o 
  -8   2   4      688.84      757.33     45.47 o 
  -7   2   4      862.45      938.98     56.10 o 
  -6   2   4       66.91       64.22      4.73 o 
  -5   2   4      593.11      563.04     27.48 o 
  -4   2   4      382.26      428.03     20.89 o 
  -3   2   4     6654.68     6473.17    313.27 o 
  -2   2   4      795.21      811.79     39.31 o 
  -1   2   4     1048.23      988.91     98.61 o 
   0   2   4      256.31      234.92     14.28 o 
   1   2   4     7358.02     7314.60    353.44 o 
   2   2   4     2754.44     2856.63    201.11 o 
   3   2   4       32.54       38.55      5.70 o 
   4   2   4      897.28      800.28     38.87 o 
   5   2   4      633.87      574.68     34.38 o 
   6   2   4     1064.04     1066.90     63.69 o 
   7   2   4       33.06       34.33      3.45 o 
  -8   3   4       17.71       14.90      3.38 o 
  -7   3   4     1530.34     1619.01     96.37 o 
  -6   3   4       55.87       55.43      3.64 o 
  -5   3   4     1101.80     1048.52     50.93 o 
  -4   3   4       28.62       30.51      2.18 o 
  -3   3   4     3033.72     2970.72    143.82 o 
  -2   3   4     1595.75     1554.29     75.29 o 
  -1   3   4     4284.98     4234.85    251.00 o 
   0   3   4     1043.17     1395.16     86.72 o 
   1   3   4     1278.99     1285.46    160.76 o 
   2   3   4     3963.59     3775.86    270.92 o 
   3   3   4      149.73      148.37      8.60 o 
   4   3   4      315.29      298.40     18.70 o 
   5   3   4        3.25        5.31      2.25 o 
   6   3   4     1718.86     1695.67    100.83 o 
   7   3   4       54.16       47.81      9.99 o 
  -8   4   4        3.15        3.63      5.13 o 
  -7   4   4       45.71       42.27      3.90 o 
  -6   4   4      141.57      136.81      7.55 o 
  -5   4   4     3245.10     3283.46    159.04 o 
  -4   4   4      911.04      926.94     45.07 o 
  -3   4   4      317.22      326.36     15.98 o 
  -2   4   4     1334.65     1402.54     83.34 o 
  -1   4   4     3138.05     3279.02    194.62 o 
   0   4   4     6767.80     7407.90    621.35 o 
   1   4   4       73.80       57.12      8.59 o 
   2   4   4      356.11      343.18     20.78 o 
   3   4   4        1.71        2.69      1.37 o 
   4   4   4     2596.49     2587.94    153.39 o 
   5   4   4        1.83       -0.04      0.90 o 
   6   4   4       19.60       13.63      4.12 o 
  -8   5   4      194.73      193.26     13.40 o 
  -7   5   4      700.22      697.69     42.00 o 
  -6   5   4        9.08       11.37      1.74 o 
  -5   5   4      355.43      338.37     16.77 o 
  -4   5   4     1770.11     1752.60     84.92 o 
  -3   5   4     1194.86     1297.87    209.36 o 
  -2   5   4     1424.63     1552.80     92.38 o 
  -1   5   4       12.83       20.83      3.21 o 
   0   5   4     4011.02     4244.48    251.78 o 
   1   5   4      332.84      319.42     19.51 o 
   2   5   4     2105.55     2137.84    126.96 o 
   3   5   4       24.27       16.20      2.37 o 
   4   5   4     1097.14     1174.07     99.13 o 
   5   5   4     1697.27     1678.35    141.38 o 
   6   5   4      659.78      648.97     55.35 o 
  -7   6   4      476.00      432.54     21.54 o 
  -6   6   4      919.51      904.33     44.09 o 
  -5   6   4      179.23      166.42      9.60 o 
  -4   6   4       24.80       19.15      3.31 o 
  -3   6   4       15.68       15.64      4.27 o 
  -2   6   4     7607.26     9198.95    545.10 o 
  -1   6   4      957.05     1153.33     68.91 o 
   0   6   4       55.00       45.63     11.91 o 
   1   6   4      327.95      332.39     20.56 o 
   2   6   4     1065.35     1207.43     71.96 o 
   3   6   4     1522.41     1586.62     94.31 o 
   4   6   4      556.53      556.25     47.59 o 
   5   6   4       88.00       89.87     16.30 o 
  -7   7   4       17.25       18.93      6.41 o 
  -6   7   4      443.49      438.62     26.77 o 
  -5   7   4        4.96        5.02      1.94 o 
  -4   7   4     1462.61     1531.77     91.21 o 
  -3   7   4       35.94       38.56      5.02 o 
  -2   7   4       23.08       28.94      4.06 o 
  -1   7   4      237.84      345.43     31.52 o 
   0   7   4     2155.57     2240.44    205.44 o 
   1   7   4      211.12      192.34     14.32 o 
   2   7   4        3.94        4.86      8.40 o 
   3   7   4     1363.86     1520.42     90.60 o 
   4   7   4      317.50      298.95     26.43 o 
   5   7   4      776.72      844.48     71.83 o 
  -6   8   4      225.52      211.78     16.25 o 
  -5   8   4      208.13      212.82     26.58 o 
  -4   8   4     3511.73     4391.66    419.02 o 
  -3   8   4      271.82      329.22     37.17 o 
  -2   8   4       96.56      108.85     10.61 o 
  -1   8   4      385.95      422.54     30.32 o 
   0   8   4      260.44      250.85     29.45 o 
   1   8   4     2776.56     2839.97    168.87 o 
   2   8   4       55.17       58.93      6.25 o 
   3   8   4       56.34       62.97     10.91 o 
   4   8   4        3.18       10.32      2.42 o 
  -5   9   4      173.08      172.88     13.51 o 
  -4   9   4       39.26       53.78      6.61 o 
  -3   9   4     1402.55     1697.70    104.62 o 
  -2   9   4       90.40      101.37     13.98 o 
  -1   9   4     1278.61     1352.71     80.99 o 
   0   9   4        3.98        2.92      2.57 o 
   1   9   4      281.18      241.00     16.36 o 
   2   9   4      361.65      402.76     25.93 o 
  -2  10   4       27.51       26.64      4.90 o 
  -1  10   4     1528.81     1511.35    164.88 o 
   0  10   4       27.69       15.81      2.85 o 
  -2 -10   5        0.37        3.92      3.07 o 
  -1 -10   5       44.55       42.48      5.10 o 
   0 -10   5      736.38      700.92     59.42 o 
   1 -10   5     1520.16     1560.81    131.38 o 
   2 -10   5        8.48       -1.85      2.63 o 
  -2  -9   5      654.39      593.67     50.31 o 
  -1  -9   5      439.55      400.28     24.48 o 
   0  -9   5       70.22       57.62      9.55 o 
   1  -9   5     1751.28     1716.02    102.06 o 
   2  -9   5       10.59       10.59      2.99 o 
   3  -9   5      710.77      764.26     64.78 o 
   4  -9   5        4.55        3.72      1.64 o 
  -5  -8   5      747.14      708.43     60.89 o 
  -4  -8   5       20.20        7.00      4.19 o 
  -3  -8   5       31.24       24.14      3.03 o 
  -2  -8   5      156.20      127.19     10.18 o 
  -1  -8   5     3175.80     3000.08    177.91 o 
   0  -8   5      313.73      282.17     17.45 o 
   1  -8   5      212.30      183.41     12.66 o 
   2  -8   5      360.24      327.09     20.45 o 
   3  -8   5     1425.08     1518.93     90.68 o 
   4  -8   5      710.46      728.64     43.92 o 
   5  -8   5       62.15       60.45      5.34 o 
  -6  -7   5       21.81       16.95      5.36 o 
  -5  -7   5      568.48      578.66     49.91 o 
  -4  -7   5      111.61       96.30      9.59 o 
  -3  -7   5     1777.08     1637.23    137.63 o 
  -2  -7   5       21.39       19.70      2.37 o 
  -1  -7   5      678.88      722.65     43.63 o 
   0  -7   5     1079.17     1005.95     60.11 o 
   1  -7   5     1130.90     1212.75     72.34 o 
   2  -7   5      332.20      350.57     21.70 o 
   3  -7   5      378.55      379.19     34.64 o 
   4  -7   5     1215.38     1258.16     75.00 o 
   5  -7   5      408.30      423.00     25.63 o 
   6  -7   5      446.84      438.87     26.54 o 
  -7  -6   5      593.27      636.79     54.51 o 
  -6  -6   5       59.82       70.76     12.66 o 
  -5  -6   5        8.77       11.03      2.45 o 
  -4  -6   5       24.75       25.16      5.94 o 
  -3  -6   5     2847.97     2749.82    163.21 o 
  -2  -6   5     1372.38     1416.82    130.76 o 
  -1  -6   5      220.07      233.13     15.74 o 
   0  -6   5        1.67        3.31      1.56 o 
   1  -6   5      872.69      949.91     56.68 o 
   2  -6   5     2181.59     2472.66    146.82 o 
   3  -6   5     1190.40     1231.15     73.47 o 
   4  -6   5      517.53      540.90     32.51 o 
   5  -6   5       61.49       66.17      7.24 o 
   6  -6   5     2275.14     2336.46    138.78 o 
  -7  -5   5     1309.75     1536.91     91.65 o 
  -6  -5   5       51.62       57.78      5.20 o 
  -5  -5   5     1821.85     1985.49    117.99 o 
  -4  -5   5      754.51      764.58     45.59 o 
  -3  -5   5       43.63       31.71      2.25 o 
  -2  -5   5     2385.91     2481.12    147.27 o 
  -1  -5   5      572.95      582.83     35.43 o 
   0  -5   5     2436.08     2497.08    148.20 o 
   1  -5   5       53.04       51.77      4.45 o 
   2  -5   5     2337.53     2467.63    146.47 o 
   3  -5   5     2905.40     3200.36    189.90 o 
   4  -5   5     2347.51     2591.66    153.79 o 
   5  -5   5       11.26       13.94      1.86 o 
   6  -5   5      267.85      277.85     14.44 o 
  -8  -4   5      275.60      297.56     19.88 o 
  -7  -4   5     1267.22     1466.89     87.51 o 
  -6  -4   5       32.41       28.81      3.29 o 
  -5  -4   5      423.12      441.21     27.14 o 
  -4  -4   5     3752.27     3940.95    249.71 o 
  -3  -4   5       23.72       13.91      1.28 o 
  -2  -4   5       10.34        6.25      2.49 o 
  -1  -4   5        2.24        0.65      1.82 o 
   0  -4   5     6230.06     6398.08    536.39 o 
   1  -4   5       62.56       74.98      9.51 o 
   2  -4   5     1423.10     1480.82    124.91 o 
   3  -4   5      163.94      162.05      8.60 o 
   4  -4   5     2065.10     2186.58    106.05 o 
   5  -4   5      824.40      812.21     39.62 o 
   6  -4   5      334.53      347.56     17.17 o 
   7  -4   5       30.87       27.04      2.96 o 
  -8  -3   5      183.10      206.73     14.13 o 
  -7  -3   5      639.30      690.28     41.93 o 
  -6  -3   5     1425.28     1618.76     96.95 o 
  -5  -3   5        0.74        0.16      1.57 o 
  -4  -3   5      748.41      776.23     46.36 o 
  -3  -3   5     1949.87     2166.99    105.13 o 
  -2  -3   5     6463.05     6578.74    318.20 o 
  -1  -3   5     1445.23     1601.21    134.38 o 
   0  -3   5       16.72       19.45      3.38 o 
   1  -3   5     1244.11     1119.11     96.67 o 
   2  -3   5     3967.54     3982.93    258.58 o 
   3  -3   5     1797.24     1828.76     88.62 o 
   4  -3   5        6.76        6.15      1.13 o 
   5  -3   5     1143.73     1135.06     55.14 o 
   6  -3   5      210.72      196.60     10.36 o 
   7  -3   5     2157.15     2343.94    139.27 o 
  -8  -2   5       15.23       18.51      3.48 o 
  -7  -2   5        7.22        5.00      1.98 o 
  -6  -2   5     2142.17     2376.95    141.16 o 
  -5  -2   5       96.90      103.07      6.69 o 
  -4  -2   5     1047.55     1039.22     61.88 o 
  -3  -2   5      573.12      624.15     30.33 o 
  -2  -2   5     3661.54     3605.77    174.35 o 
  -1  -2   5     5821.77     6389.59    378.79 o 
   0  -2   5      581.88      600.25     49.98 o 
   1  -2   5      125.12      128.78      6.78 o 
   2  -2   5      354.65      340.87     24.88 o 
   3  -2   5     3689.74     3337.01    161.32 o 
   4  -2   5      234.94      205.30     10.32 o 
   5  -2   5      507.23      465.47     22.78 o 
   6  -2   5       21.60       17.89      2.99 o 
   7  -2   5      996.68     1045.28     62.36 o 
  -8  -1   5      792.96      884.96     53.64 o 
  -7  -1   5      101.60       91.26      6.39 o 
  -6  -1   5        9.20       19.12      6.65 o 
  -5  -1   5      307.36      307.77     18.61 o 
  -4  -1   5     3290.96     3328.02    197.29 o 
  -3  -1   5     2447.11     2472.94    119.71 o 
  -2  -1   5       84.41       88.83      5.02 o 
  -1  -1   5     1843.55     1883.09    116.72 o 
   0  -1   5      274.78      250.60     13.79 o 
   1  -1   5    11004.63    10432.80    582.76 o 
   2  -1   5     1465.86     1626.32     78.79 o 
   3  -1   5      854.67      842.57     40.95 o 
   4  -1   5      106.86       88.29      5.22 o 
   5  -1   5     4309.37     4307.55    208.50 o 
   6  -1   5      309.80      295.22     17.98 o 
   7  -1   5        5.53        7.73      3.19 o 
  -9   0   5       27.54       27.82      6.02 o 
  -8   0   5      363.95      386.32     23.63 o 
  -7   0   5      539.75      557.15     33.53 o 
  -6   0   5     2193.39     2284.70    135.70 o 
  -5   0   5      413.84      415.03     24.93 o 
  -4   0   5      621.81      555.61     38.48 o 
  -3   0   5    10372.76    10389.60    615.28 o 
  -2   0   5      216.26      199.89     10.56 o 
  -1   0   5     3325.62     3604.37    186.37 o 
   0   0   5      221.57      256.85     12.85 o 
   1   0   5     6012.03     6033.21    442.95 o 
   2   0   5      227.83      221.69     16.30 o 
   3   0   5     3314.75     3318.83    160.64 o 
   4   0   5       25.92       29.76      2.28 o 
   5   0   5      624.37      586.31     35.19 o 
   6   0   5      317.94      300.65     19.31 o 
   7   0   5      147.36      163.49     12.65 o 
  -9   1   5      247.53      277.32     25.06 o 
  -7   1   5      151.72      159.21     16.54 o 
  -6   1   5      638.32      604.59     36.23 o 
  -5   1   5     2896.84     2811.98    166.94 o 
  -4   1   5      496.54      532.14     25.94 o 
  -3   1   5        2.29        3.09      1.72 o 
  -2   1   5      428.63      446.69     35.26 o 
  -1   1   5     5846.77     6281.64    372.01 o 
   0   1   5      280.81      282.83     17.11 o 
   1   1   5      135.11      133.65      8.81 o 
   2   1   5      991.86     1001.01     98.63 o 
   3   1   5     3794.23     3402.27    201.76 o 
   4   1   5     3905.14     3675.81    218.01 o 
   5   1   5       16.75       14.05      3.22 o 
   6   1   5     1919.43     1989.85    118.26 o 
   7   1   5      101.99      104.94      9.46 o 
  -8   2   5      435.75      432.76     26.41 o 
  -7   2   5      108.25      116.53      7.97 o 
  -6   2   5      473.21      456.29     27.49 o 
  -5   2   5      838.17      780.01     38.04 o 
  -4   2   5      362.07      345.92     16.95 o 
  -3   2   5     3307.85     3292.93    159.37 o 
  -2   2   5       17.41       16.99      1.84 o 
  -1   2   5     1226.34     1278.04     61.82 o 
   0   2   5     5419.70     6525.36    386.74 o 
   1   2   5     3846.82     3698.21    178.49 o 
   2   2   5     1717.98     1490.88    118.03 o 
   3   2   5      156.91      152.92      8.11 o 
   4   2   5     4139.70     4107.04    198.80 o 
   5   2   5      924.57      908.09     54.17 o 
   6   2   5     1201.49     1210.19     72.10 o 
   7   2   5        2.14        0.43      2.77 o 
  -8   3   5        2.66       -1.33      2.19 o 
  -7   3   5     2131.58     2174.94    129.25 o 
  -6   3   5       24.82       20.74      1.92 o 
  -5   3   5      337.10      339.94     16.77 o 
  -4   3   5      781.49      756.38     36.81 o 
  -3   3   5     2963.88     2938.88    142.35 o 
  -2   3   5     3806.08     3588.32    173.62 o 
  -1   3   5     3145.05     3656.20    216.91 o 
   0   3   5       24.63       44.60      4.58 o 
   1   3   5     1037.49      817.01     69.11 o 
   2   3   5     6793.37     7014.17    415.90 o 
   3   3   5       69.97       59.88      4.25 o 
   4   3   5       13.11        9.01      2.43 o 
   5   3   5        8.76        6.55      4.72 o 
   6   3   5     1324.62     1282.73    108.03 o 
   7   3   5      298.57      329.27     28.92 o 
  -8   4   5       23.95       27.98      4.22 o 
  -7   4   5      766.33      738.84     44.30 o 
  -6   4   5     1462.69     1492.05     72.47 o 
  -5   4   5      770.81      726.45     35.39 o 
  -4   4   5      546.06      511.12     24.95 o 
  -3   4   5      279.80      293.97     14.52 o 
  -2   4   5     2144.61     2012.41    119.51 o 
  -1   4   5      234.85      289.62     17.93 o 
   0   4   5     2963.98     3385.23    284.36 o 
   1   4   5       91.36       98.50      8.52 o 
   2   4   5     2491.95     2575.64    152.77 o 
   3   4   5     1500.55     1467.59    143.49 o 
   4   4   5     1351.81     1526.84    128.67 o 
   5   4   5       11.40       14.76      4.78 o 
   6   4   5       54.81       51.38      7.42 o 
  -8   5   5      337.58      341.78     21.04 o 
  -7   5   5      877.83      874.89     52.37 o 
  -6   5   5        5.72        8.27      1.84 o 
  -5   5   5      223.14      218.60     11.03 o 
  -4   5   5     3161.50     3254.20    157.51 o 
  -3   5   5       39.16       36.26      3.96 o 
  -2   5   5       54.09       50.56      5.15 o 
  -1   5   5      273.04      318.11     37.38 o 
   0   5   5     5153.83     5914.33    507.92 o 
   1   5   5      372.64      308.13     42.90 o 
   2   5   5      737.95      750.29     44.94 o 
   3   5   5       26.42        3.85      2.93 o 
   4   5   5     1067.94     1147.08     97.00 o 
   5   5   5     1771.10     1786.58    150.50 o 
   6   5   5      149.81      148.40     14.02 o 
  -7   6   5        4.99        4.41      1.74 o 
  -6   6   5     1203.60     1222.91     59.54 o 
  -5   6   5       17.30       19.45      4.59 o 
  -4   6   5      598.56      585.78     35.19 o 
  -3   6   5       28.59       36.39      4.75 o 
  -2   6   5     5003.75     5658.25    335.79 o 
  -1   6   5      711.66      842.97     95.62 o 
   0   6   5       30.25       31.02      4.36 o 
   1   6   5     1475.46     1304.30    171.83 o 
   2   6   5     2700.57     2595.76    168.93 o 
   3   6   5      720.89      845.38     50.66 o 
   4   6   5        2.54        2.89      4.05 o 
   5   6   5     1040.97     1083.18     93.19 o 
  -7   7   5        0.88        3.53      3.87 o 
  -6   7   5     1432.32     1401.02     83.55 o 
  -5   7   5      153.06      147.87     20.64 o 
  -4   7   5      689.80      712.20     48.52 o 
  -3   7   5     1190.39     1294.36     87.03 o 
  -2   7   5      524.35      612.38     37.37 o 
  -1   7   5     1388.12     2076.65    175.56 o 
   0   7   5      759.21      788.32     47.71 o 
   1   7   5       24.96       18.33      3.48 o 
   2   7   5       33.11       28.84      9.44 o 
   3   7   5     2530.18     2693.97    160.05 o 
   4   7   5       25.64       26.26      6.92 o 
  -6   8   5        0.08        5.21      3.04 o 
  -5   8   5      723.07      696.12     42.19 o 
  -4   8   5      365.87      378.30     23.41 o 
  -3   8   5     1914.97     2062.22    122.93 o 
  -2   8   5      146.05      154.35     14.08 o 
  -1   8   5      569.59      689.33     70.55 o 
   0   8   5      227.73      216.04     24.21 o 
   1   8   5     2572.71     2415.16    264.67 o 
   2   8   5       67.39       68.51      7.52 o 
   3   8   5      100.26       91.13     14.01 o 
  -4   9   5       12.31       10.64      3.11 o 
  -3   9   5     1141.81     1398.95     83.94 o 
  -1   9   5      512.83      558.40     34.30 o 
   0   9   5       48.13       44.62     15.04 o 
   1   9   5     1431.22     1410.36     84.37 o 
   2   9   5      374.11      325.83     21.66 o 
  -2 -10   6       25.89       12.40      3.31 o 
  -1 -10   6     1155.64     1123.16     94.74 o 
   0 -10   6       44.62       31.95      4.71 o 
   1 -10   6      767.64      789.91     67.53 o 
   2 -10   6       37.84       39.61      5.64 o 
  -2  -9   6        3.93        3.89      4.05 o 
  -1  -9   6       23.01       15.29      2.40 o 
   0  -9   6       11.27        7.24      1.67 o 
   1  -9   6     1611.90     1730.95    102.99 o 
   2  -9   6      266.98      270.80     17.03 o 
   3  -9   6       71.42       62.13     10.90 o 
   4  -9   6      386.16      428.54     26.00 o 
  -5  -8   6     1165.76     1178.50    100.11 o 
  -3  -8   6      285.21      240.05     17.04 o 
  -2  -8   6       19.75        9.36      4.38 o 
  -1  -8   6     2495.14     2467.10    146.50 o 
   0  -8   6      238.46      204.30     26.71 o 
   1  -8   6      200.50      206.41     15.60 o 
   2  -8   6      317.02      330.71     20.49 o 
   3  -8   6     1611.11     1761.61    105.00 o 
   4  -8   6      993.71     1084.43     65.01 o 
   5  -8   6       54.49       52.55      5.95 o 
  -6  -7   6       10.35        5.20      3.81 o 
  -5  -7   6     1522.31     1622.37    136.82 o 
  -4  -7   6      318.71      301.61     26.74 o 
  -3  -7   6      411.62      432.08     69.81 o 
  -2  -7   6      484.92      378.54     24.33 o 
  -1  -7   6     1885.61     1876.94    310.23 o 
   0  -7   6     1135.78     1180.50    111.82 o 
   1  -7   6      728.17      735.38     44.22 o 
   2  -7   6       24.69       19.00      2.71 o 
   3  -7   6      203.58      206.02     19.40 o 
   4  -7   6     2305.15     2557.52    152.08 o 
   5  -7   6       14.58        9.13      1.75 o 
   6  -7   6       89.99       85.09      8.99 o 
  -7  -6   6      577.79      639.78     54.63 o 
  -6  -6   6        2.28        0.39      3.29 o 
  -5  -6   6       63.15       57.67      6.92 o 
  -4  -6   6      672.43      659.90     56.14 o 
  -3  -6   6     1347.58     1311.81     78.24 o 
  -2  -6   6     1600.36     1638.65     97.55 o 
  -1  -6   6      133.30      156.64     15.11 o 
   0  -6   6     1091.61     1076.99     64.39 o 
   1  -6   6      121.83      134.35     13.42 o 
   2  -6   6     2294.76     2531.45    150.33 o 
   3  -6   6       62.39       63.55      6.91 o 
   4  -6   6        6.31        2.98      3.28 o 
   5  -6   6      235.93      242.39     16.91 o 
   6  -6   6      899.49      952.16     57.18 o 
  -7  -5   6      160.99      182.04     14.81 o 
  -6  -5   6     2586.41     2986.29    177.36 o 
  -5  -5   6     1020.63     1106.11     66.12 o 
  -4  -5   6      119.67      120.69      8.64 o 
  -3  -5   6       39.57       34.46      3.16 o 
  -2  -5   6     3355.36     3426.82    203.23 o 
  -1  -5   6      393.77      421.39     26.75 o 
   0  -5   6     1594.70     1821.95    108.30 o 
   1  -5   6        1.83        6.70      2.28 o 
   2  -5   6     6196.85     6348.72    532.31 o 
   3  -5   6       22.72       28.32      4.44 o 
   4  -5   6       77.35       89.47      9.18 o 
   5  -5   6       42.29       42.79      5.02 o 
   6  -5   6      418.86      417.04     35.56 o 
   7  -5   6      821.77      917.80     79.39 o 
  -8  -4   6      193.36      202.14     15.17 o 
  -7  -4   6       11.37        5.24      3.19 o 
  -6  -4   6      368.37      399.20     24.34 o 
  -5  -4   6      276.54      283.82     17.72 o 
  -4  -4   6     3169.49     3401.24    201.46 o 
  -3  -4   6       22.14       22.59      1.84 o 
  -2  -4   6      770.37      849.04     52.24 o 
  -1  -4   6       44.74       38.53      3.89 o 
   0  -4   6     7558.22     8185.60    623.00 o 
   1  -4   6      935.54      814.60     97.93 o 
   2  -4   6       48.11       55.70      7.66 o 
   3  -4   6     1262.78     1306.23     63.34 o 
   4  -4   6     1085.64     1157.26     56.21 o 
   5  -4   6     1698.48     1894.76     91.91 o 
   6  -4   6       70.93       71.39      6.19 o 
   7  -4   6       32.81       37.53      4.16 o 
  -8  -3   6      813.21      883.06     53.63 o 
  -7  -3   6       95.06      102.98      8.22 o 
  -6  -3   6      627.70      688.12     43.13 o 
  -5  -3   6       29.01       23.83      2.36 o 
  -4  -3   6     1660.43     1740.92    103.37 o 
  -3  -3   6     1183.17     1224.45     59.34 o 
  -2  -3   6     4838.75     5449.34    323.03 o 
  -1  -3   6        1.10        3.20      1.23 o 
   0  -3   6     1743.15     2154.23    241.01 o 
   1  -3   6     4117.80     3613.98    556.67 o 
   2  -3   6      943.10      901.54     53.70 o 
   3  -3   6      830.31      840.26     40.83 o 
   4  -3   6       22.68       21.31      2.58 o 
   5  -3   6     2294.42     2394.35    116.03 o 
   6  -3   6       47.19       41.09      3.86 o 
   7  -3   6      127.45      137.89     10.23 o 
  -8  -2   6        6.59        3.69      2.41 o 
  -7  -2   6       37.94       44.56      3.94 o 
  -6  -2   6     1747.83     1920.00    114.05 o 
  -5  -2   6      635.51      643.12     38.94 o 
  -4  -2   6      929.64      995.07     59.22 o 
  -3  -2   6      248.66      236.34     11.63 o 
  -2  -2   6     4567.06     4866.98    235.36 o 
  -1  -2   6     3841.87     4226.24    354.41 o 
   0  -2   6     2134.70     2665.36    161.81 o 
   1  -2   6        5.66        4.89      1.46 o 
   2  -2   6      308.35      263.42     21.22 o 
   3  -2   6     6403.47     6266.25    448.49 o 
   4  -2   6        1.32        0.71      0.65 o 
   5  -2   6        3.26        5.80      1.33 o 
   6  -2   6        3.91        0.83      1.87 o 
   7  -2   6     1408.65     1521.18     90.58 o 
  -8  -1   6     1022.82     1100.78     65.81 o 
  -7  -1   6       18.63       14.71      2.57 o 
  -6  -1   6      166.52      154.60      9.79 o 
  -5  -1   6     1516.36     1559.81     92.59 o 
  -4  -1   6     1880.75     1970.37     95.52 o 
  -3  -1   6      447.67      411.65     20.40 o 
  -2  -1   6      131.88      141.00      7.70 o 
  -1  -1   6     7270.63     6430.90    586.04 o 
   0  -1   6      862.22     1088.64     82.75 o 
   1  -1   6     2573.64     2226.96    195.64 o 
   2  -1   6       90.56       99.12      5.54 o 
   3  -1   6     2305.73     2330.19    121.25 o 
   4  -1   6      821.88      798.73     38.86 o 
   5  -1   6     1274.19     1280.48     62.19 o 
   6  -1   6      104.05      104.40      9.79 o 
   7  -1   6       10.52        2.75      1.46 o 
  -8   0   6      303.58      324.97     33.32 o 
  -7   0   6     1470.90     1523.56     90.76 o 
  -6   0   6       26.49       27.83      3.00 o 
  -5   0   6      951.64      962.60     81.04 o 
  -4   0   6        3.32        6.39      1.66 o 
  -3   0   6     6951.28     6992.16    338.18 o 
  -2   0   6      396.49      462.02     22.65 o 
  -1   0   6        2.20       -0.19      1.34 o 
   0   0   6      661.29      881.80     42.89 o 
   1   0   6     5712.14     4937.84    292.40 o 
   2   0   6     1295.37     1204.56     91.64 o 
   3   0   6      207.51      188.53      9.56 o 
   4   0   6     1230.05     1246.46     60.48 o 
   5   0   6       78.51       66.48      4.89 o 
   6   0   6     1306.66     1390.75     82.80 o 
   7   0   6       98.42      115.46     10.08 o 
  -8   1   6       10.20        9.22      2.54 o 
  -7   1   6      665.24      680.75     57.76 o 
  -6   1   6     2496.03     2656.72    223.04 o 
  -5   1   6     3606.70     3668.95    217.62 o 
  -4   1   6      132.60      161.24     10.77 o 
  -3   1   6      693.33      691.00     63.78 o 
  -2   1   6      260.95      252.69     12.42 o 
  -1   1   6     7401.47     7223.83    551.23 o 
   0   1   6     1381.66     1386.27    133.79 o 
   1   1   6      481.39      446.46     30.67 o 
   2   1   6     4023.07     4293.67    207.63 o 
   3   1   6      654.02      649.81     31.77 o 
   4   1   6     5997.53     5606.77    362.18 o 
   5   1   6       16.37       15.78      2.25 o 
   6   1   6     1455.21     1495.15     88.92 o 
   7   1   6        1.79        1.32      1.44 o 
  -8   2   6       41.42       37.32      7.29 o 
  -7   2   6      408.82      395.20     24.02 o 
  -6   2   6     2949.16     2962.56    175.82 o 
  -5   2   6     3102.54     3174.33    153.75 o 
  -4   2   6      618.08      582.67     28.40 o 
  -3   2   6     1044.36     1086.12     52.67 o 
  -2   2   6       39.18       30.47      2.96 o 
  -1   2   6     3584.69     4076.67    241.50 o 
   0   2   6     9219.04     6802.29    570.21 o 
   1   2   6      447.20      399.28     19.72 o 
   2   2   6       47.11       48.80      4.53 o 
   3   2   6      231.30      228.64     23.31 o 
   4   2   6      890.45      839.17     50.17 o 
   5   2   6      170.46      170.94     17.68 o 
   6   2   6      229.36      222.16     16.42 o 
   7   2   6       86.71       84.05     11.47 o 
  -8   3   6      413.92      379.38     23.32 o 
  -7   3   6     1176.46     1165.06     69.51 o 
  -6   3   6      137.85      130.84      7.39 o 
  -5   3   6        5.03        6.09      1.38 o 
  -4   3   6      636.75      622.21     30.42 o 
  -3   3   6     2601.47     2583.08    125.04 o 
  -2   3   6     1084.21      988.41     58.92 o 
  -1   3   6        0.38        0.52      1.03 o 
   0   3   6     1587.10     1709.32    101.53 o 
   1   3   6       54.33       55.95      6.01 o 
   2   3   6     2483.16     2261.90    183.04 o 
   3   3   6       33.69       26.00      4.94 o 
   4   3   6      170.05      156.75     14.05 o 
   5   3   6      719.45      671.80     54.53 o 
  -8   4   6        0.47       -0.13      3.69 o 
  -7   4   6      450.81      420.57     25.54 o 
  -6   4   6     1241.59     1277.67     62.09 o 
  -5   4   6      520.39      500.07     24.51 o 
  -4   4   6      180.21      167.92      8.60 o 
  -3   4   6       80.78       65.71      4.09 o 
  -2   4   6     8678.83     9123.12    540.20 o 
  -1   4   6        8.67        6.71      2.29 o 
   0   4   6      830.37     1059.57     89.73 o 
   1   4   6        2.26        4.18      1.70 o 
   2   4   6     1810.65     1761.94    293.20 o 
   3   4   6     1273.78     1231.94     96.88 o 
   4   4   6     1226.29     1266.68     75.58 o 
   5   4   6        0.50        7.63      2.26 o 
   6   4   6       82.44       78.28      9.16 o 
  -8   5   6      337.67      320.29     28.07 o 
  -7   5   6       31.93       40.28      4.18 o 
  -6   5   6      152.75      148.18      8.64 o 
  -5   5   6        3.93        0.08      0.92 o 
  -4   5   6     4041.85     3914.38    232.21 o 
  -3   5   6        5.59        5.41      2.38 o 
  -2   5   6      209.35      210.72     18.07 o 
  -1   5   6      924.16     1009.55    124.25 o 
   0   5   6     2892.71     3330.10    302.10 o 
   1   5   6     1332.71     1329.63     79.25 o 
   2   5   6        8.39       -0.40      2.11 o 
   3   5   6     2232.54     2122.63    126.37 o 
   4   5   6      380.31      376.92     32.86 o 
   5   5   6     1204.31     1239.31    104.94 o 
  -7   6   6       12.04       13.37      6.56 o 
  -6   6   6      493.73      461.85     28.00 o 
  -5   6   6       46.62       50.86      5.36 o 
  -4   6   6     2189.62     2352.99    139.90 o 
  -3   6   6     1500.81     1569.92     93.79 o 
  -2   6   6      701.54      697.96     50.31 o 
  -1   6   6       88.78      102.23     13.32 o 
   0   6   6      108.50      130.81     11.04 o 
   1   6   6     3006.32     3034.88    180.34 o 
   2   6   6      613.99      491.49     82.27 o 
   3   6   6      632.77      620.73     37.93 o 
   4   6   6        6.33        5.90      7.28 o 
   5   6   6      859.18      852.21     72.64 o 
  -6   7   6      986.56      936.89     56.32 o 
  -5   7   6      301.70      292.62     18.75 o 
  -4   7   6      707.23      770.28     46.50 o 
  -3   7   6        9.46        7.06      1.99 o 
  -2   7   6     1311.94     1579.99    128.69 o 
  -1   7   6     2195.49     3024.29    254.70 o 
   0   7   6        2.24        1.39      4.61 o 
   1   7   6       69.34       84.24      8.77 o 
   2   7   6       51.48       17.62      5.77 o 
   3   7   6     1933.36     1999.88    119.05 o 
   4   7   6       86.00       73.14      9.57 o 
  -5   8   6      379.64      379.33     23.86 o 
  -4   8   6       37.84       44.68      8.50 o 
  -3   8   6      170.78      197.20     14.47 o 
  -2   8   6        2.37        5.08     12.75 o 
  -1   8   6     1974.31     2747.02    231.67 o 
   0   8   6      250.79      263.42     17.04 o 
   1   8   6     1253.47     1248.12     93.38 o 
   2   8   6        8.80        9.02      4.81 o 
   3   8   6      202.82      152.63     15.13 o 
  -4   9   6       51.23       39.31     10.88 o 
  -3   9   6     2021.16     2520.12    262.69 o 
  -2   9   6       65.35       84.52     12.16 o 
  -1   9   6      102.75      111.83     12.31 o 
   0   9   6      548.07      592.07     36.16 o 
   1   9   6      598.47      504.04     62.01 o 
  -1 -10   7     2009.70     2101.93    176.65 o 
   0 -10   7        1.35        2.87      3.14 o 
   1 -10   7      198.30      180.96     28.50 o 
  -3  -9   7     1076.58      983.29     84.11 o 
  -2  -9   7       61.11       47.49      5.30 o 
  -1  -9   7       95.43       87.92     10.79 o 
   0  -9   7      194.76      172.36     20.13 o 
   1  -9   7     1427.96     1486.66     88.61 o 
   2  -9   7      441.11      451.43     27.44 o 
   3  -9   7       11.19       18.83      3.78 o 
  -5  -8   7      310.69      278.09     25.51 o 
  -4  -8   7        3.27       10.55      4.45 o 
  -3  -8   7     1126.38     1013.45     61.22 o 
  -2  -8   7      627.35      635.15     39.04 o 
  -1  -8   7     1330.47     1180.54    165.59 o 
   0  -8   7        3.56        7.61      2.93 o 
   1  -8   7      460.03      468.30     28.44 o 
   2  -8   7     1518.36     1670.08     99.73 o 
   3  -8   7       94.92       96.59      9.43 o 
   4  -8   7       77.18       77.28      9.20 o 
  -6  -7   7        6.04        6.79      4.90 o 
  -5  -7   7     1194.54     1233.57    104.38 o 
  -4  -7   7      277.88      258.49     23.28 o 
  -3  -7   7       76.50       66.50      9.83 o 
  -2  -7   7      163.05      163.19     12.83 o 
  -1  -7   7      375.70      449.52     27.67 o 
   0  -7   7     2872.45     2986.79    177.35 o 
   1  -7   7       16.67       11.31      4.31 o 
   2  -7   7      128.98      130.59     13.59 o 
   3  -7   7        0.10        0.07      2.48 o 
   4  -7   7     2344.88     2658.51    158.69 o 
   5  -7   7       10.95       12.77      3.08 o 
  -6  -6   7       53.67       52.30      7.24 o 
  -5  -6   7      176.21      172.30     15.88 o 
  -4  -6   7     1278.40     1228.58    103.71 o 
  -3  -6   7      360.58      364.74     22.47 o 
  -2  -6   7     1603.88     1631.99     97.30 o 
  -1  -6   7      175.91      204.40     18.43 o 
   0  -6   7     2271.09     2537.89    151.06 o 
   1  -6   7      143.14      130.90     13.03 o 
   2  -6   7     2994.46     3098.56    183.98 o 
   3  -6   7       58.83       57.26      9.22 o 
   4  -6   7     1281.55     1392.51     82.91 o 
   5  -6   7      421.73      456.38     38.85 o 
  -7  -5   7      621.49      681.94     58.16 o 
  -6  -5   7      883.20      998.75     60.11 o 
  -5  -5   7      154.51      161.18     15.04 o 
  -4  -5   7       68.01       75.10      7.89 o 
  -3  -5   7       98.06       88.30      6.01 o 
  -2  -5   7     3689.14     4195.91    371.98 o 
  -1  -5   7      267.85      289.69     22.21 o 
   0  -5   7       94.14       86.60      9.13 o 
   1  -5   7     3586.15     3484.88    292.35 o 
   2  -5   7     1065.04     1000.12     59.91 o 
   3  -5   7     1216.64     1272.16     76.55 o 
   4  -5   7      252.69      246.99     15.78 o 
   5  -5   7      168.18      174.10     16.65 o 
   6  -5   7      166.67      175.55     25.16 o 
  -7  -4   7        1.00        2.68      5.16 o 
  -6  -4   7      728.34      810.72     48.66 o 
  -5  -4   7        3.59        7.00      2.65 o 
  -4  -4   7     1794.76     1884.68    184.87 o 
  -3  -4   7      144.58      131.15      8.81 o 
  -2  -4   7     1372.95     1394.06     83.05 o 
  -1  -4   7     1051.80     1068.86     63.80 o 
   0  -4   7     2458.60     2861.96    234.05 o 
   1  -4   7     4394.04     4294.78    260.98 o 
   2  -4   7       12.54       12.51      2.11 o 
   3  -4   7     2128.90     2260.95    134.23 o 
   4  -4   7      557.17      586.55     29.43 o 
   5  -4   7      895.22      960.52     46.74 o 
   6  -4   7        6.72        4.80      1.70 o 
  -8  -3   7      821.14      892.40     53.49 o 
  -7  -3   7       30.11       26.80      4.15 o 
  -6  -3   7      383.43      411.22     24.93 o 
  -5  -3   7      292.70      327.04     19.92 o 
  -4  -3   7     3831.26     4011.38    194.17 o 
  -3  -3   7     3392.67     3693.35    178.78 o 
  -2  -3   7      744.13      794.71     47.56 o 
  -1  -3   7      211.48      212.90     14.85 o 
   0  -3   7      715.18      786.10     50.23 o 
   1  -3   7     5138.15     5103.09    302.37 o 
   2  -3   7      334.39      260.33     16.24 o 
   3  -3   7       24.28       23.10      2.21 o 
   4  -3   7        1.40        0.60      2.03 o 
   5  -3   7     4086.79     4315.79    208.97 o 
   6  -3   7      145.14      146.42     11.52 o 
   7  -3   7       18.28       18.80      3.24 o 
  -8  -2   7       75.02       78.81      5.99 o 
  -7  -2   7      292.98      298.98     18.52 o 
  -6  -2   7     1621.42     1806.01    107.30 o 
  -5  -2   7       18.40       27.09      3.08 o 
  -4  -2   7      166.63      170.75      8.63 o 
  -3  -2   7     2107.19     2116.42    102.39 o 
  -2  -2   7       86.54       84.44      5.81 o 
  -1  -2   7     2281.33     2608.06    154.80 o 
   0  -2   7      211.21      222.71     14.31 o 
   1  -2   7     1528.77     1406.91    111.13 o 
   2  -2   7       33.57       39.72      3.07 o 
   3  -2   7     3609.22     3459.05    246.38 o 
   4  -2   7       56.87       47.55      5.22 o 
   5  -2   7       15.52       12.62      1.66 o 
   6  -2   7      841.48      875.90     52.55 o 
   7  -2   7      613.97      658.35     40.17 o 
  -8  -1   7      330.40      334.74     20.69 o 
  -7  -1   7        4.77        6.86      4.76 o 
  -6  -1   7      528.22      521.55     31.38 o 
  -5  -1   7     3059.92     3149.64    186.68 o 
  -4  -1   7      235.19      215.70     11.53 o 
  -3  -1   7      487.59      443.75     67.56 o 
  -2  -1   7        0.59        2.26      2.21 o 
  -1  -1   7     9769.13     9985.30    735.68 o 
   0  -1   7        6.20       11.46      2.55 o 
   1  -1   7      481.58      383.21     18.96 o 
   2  -1   7       88.94       85.03      5.41 o 
   3  -1   7     2448.89     2460.94    121.81 o 
   4  -1   7     2390.33     2650.06    157.31 o 
   5  -1   7      453.44      447.66     22.03 o 
   6  -1   7        0.18        4.60      2.11 o 
   7  -1   7      144.97      151.49     13.99 o 
  -8   0   7      515.24      490.75     42.76 o 
  -7   0   7     1010.29      988.24     83.82 o 
  -6   0   7       35.39       28.86      4.75 o 
  -5   0   7     1232.34     1282.40     76.26 o 
  -4   0   7      133.39      137.42      7.54 o 
  -3   0   7     5502.08     5702.42    275.66 o 
  -2   0   7      506.01      555.43     27.17 o 
  -1   0   7       64.06       63.96      5.12 o 
   0   0   7     3359.12     4259.22    206.25 o 
   1   0   7     4576.63     3681.17    219.15 o 
   2   0   7     2541.63     2364.68    114.42 o 
   3   0   7      284.09      247.17     15.44 o 
   4   0   7      679.94      656.34     32.22 o 
   5   0   7      205.66      207.19     10.76 o 
   6   0   7     1474.38     1597.58     95.13 o 
   7   0   7        0.86       -0.52      1.61 o 
  -8   1   7        4.99        4.58      3.21 o 
  -7   1   7      897.72      911.83     54.49 o 
  -6   1   7      346.70      317.27     19.30 o 
  -5   1   7     2325.95     2324.23    112.63 o 
  -4   1   7       33.52       34.21      2.85 o 
  -3   1   7     1375.86     1292.80     62.74 o 
  -2   1   7     4283.51     4550.08    220.15 o 
  -1   1   7     1956.54     1941.37     93.99 o 
   0   1   7       18.33       25.52      2.35 o 
   1   1   7      177.43      143.61     14.63 o 
   2   1   7     6534.58     6520.20    361.35 o 
   3   1   7       32.23       33.79      4.22 o 
   4   1   7      172.84      142.70     11.56 o 
   5   1   7       30.20       23.92      3.98 o 
   6   1   7     1229.77     1268.62     75.59 o 
   7   1   7      152.33      162.79     13.95 o 
  -8   2   7       79.27       67.39      6.67 o 
  -7   2   7       14.66       12.21      2.77 o 
  -6   2   7       87.96       75.94      5.58 o 
  -5   2   7     1921.73     1940.74     94.10 o 
  -4   2   7     1535.68     1597.19     94.83 o 
  -3   2   7       10.74        7.59      1.51 o 
  -2   2   7     2597.64     2990.96    177.43 o 
  -1   2   7      698.98      669.29    121.84 o 
   0   2   7     5884.62     5555.50    388.50 o 
   1   2   7      599.81      510.68     30.65 o 
   2   2   7      321.96      289.41     15.22 o 
   3   2   7      219.75      214.52     12.43 o 
   4   2   7     5517.71     5740.28    330.56 o 
   5   2   7      259.53      267.48     20.26 o 
   6   2   7        7.64        1.88      3.10 o 
  -8   3   7        8.38        8.57      3.16 o 
  -7   3   7      354.10      350.84     22.65 o 
  -6   3   7      121.07      114.83      6.66 o 
  -5   3   7      238.87      211.06     10.82 o 
  -4   3   7     3691.50     3787.21    183.25 o 
  -3   3   7      430.51      470.21     27.94 o 
  -2   3   7     2495.28     2940.70    174.60 o 
  -1   3   7        3.69       10.55      4.78 o 
   0   3   7     2887.80     3584.68    301.02 o 
   1   3   7      955.79     1048.59     62.59 o 
   2   3   7     3972.57     3178.85    188.71 o 
   3   3   7       38.65       44.63      5.51 o 
   4   3   7      627.71      680.00     55.09 o 
   5   3   7     1745.10     1872.61    157.79 o 
   6   3   7      237.31      226.04     21.14 o 
  -8   4   7      212.86      194.89     17.08 o 
  -7   4   7       18.48       22.83      5.60 o 
  -6   4   7     2199.89     2216.04    107.49 o 
  -5   4   7        7.30        3.55      1.78 o 
  -4   4   7       37.91       30.84      2.84 o 
  -3   4   7     1555.82     1698.80    100.94 o 
  -2   4   7     2963.28     2909.96    172.72 o 
  -1   4   7       42.84       37.52      4.95 o 
   0   4   7      142.91      177.70     23.17 o 
   1   4   7     1963.59     2097.03    124.72 o 
   2   4   7     1640.14     1451.17    189.62 o 
   3   4   7      927.07      808.29     49.04 o 
   4   4   7       66.26       71.68      6.98 o 
   5   4   7      376.89      378.29     44.57 o 
   6   4   7       57.11       97.51     12.28 o 
  -7   5   7        8.15        4.22      2.33 o 
  -6   5   7     1195.24     1200.77     58.49 o 
  -5   5   7       48.20       41.75      3.25 o 
  -4   5   7      872.44      814.32     48.73 o 
  -3   5   7       44.34       45.97      5.36 o 
  -2   5   7      480.72      521.36     31.72 o 
  -1   5   7     1942.76     2200.44    163.18 o 
   0   5   7     2518.95     3058.12    315.49 o 
   1   5   7     1538.64     1622.02     96.68 o 
   2   5   7      244.51      188.87     27.57 o 
   3   5   7     2533.56     2252.31    172.66 o 
   4   5   7        5.59        3.12      5.20 o 
   5   5   7      902.54      916.08     78.21 o 
  -7   6   7       76.15       63.59      6.32 o 
  -6   6   7       35.18       37.50      4.36 o 
  -5   6   7       65.13       63.11      6.26 o 
  -4   6   7     1733.73     1755.71    104.57 o 
  -3   6   7     2793.84     2888.43    171.66 o 
  -2   6   7      494.29      493.79     30.31 o 
  -1   6   7      302.93      337.23     36.40 o 
   0   6   7      630.94      641.72     68.28 o 
   1   6   7     2163.02     2591.25    154.02 o 
   2   6   7       14.91        7.64      2.98 o 
   3   6   7        2.77        2.80      3.06 o 
   4   6   7      155.92      144.49     16.07 o 
  -6   7   7      404.00      382.57     23.57 o 
  -5   7   7        9.69       16.68      2.52 o 
  -4   7   7      172.88      160.96     13.20 o 
  -3   7   7      700.27      742.79     45.25 o 
  -2   7   7      122.48      130.46     12.46 o 
  -1   7   7     1214.43     1555.87    131.85 o 
   0   7   7      138.07      150.00     13.05 o 
   1   7   7      955.82      920.56     66.71 o 
   2   7   7      462.65      411.70     69.80 o 
   3   7   7     1659.05     1567.00    255.41 o 
  -5   8   7     2933.51     3053.91    181.87 o 
  -4   8   7       50.17       39.71      6.84 o 
  -3   8   7       33.95       39.19      9.82 o 
  -2   8   7       60.33       60.10      7.94 o 
  -1   8   7     2643.58     3320.55    486.78 o 
   0   8   7      432.73      456.60     29.41 o 
   1   8   7      471.92      481.56     31.54 o 
   2   8   7       67.72       62.29      9.71 o 
  -3   9   7     1042.23     1185.07     71.37 o 
  -2   9   7        4.31        8.67      9.38 o 
  -1   9   7       43.40       57.94      7.13 o 
   0   9   7      448.64      478.22     31.54 o 
  -2  -9   8        3.57       -0.19      1.96 o 
  -1  -9   8      386.84      390.55     26.05 o 
   0  -9   8      458.35      395.34     71.95 o 
   1  -9   8      388.26      379.63     24.59 o 
   2  -9   8       11.00       10.89      2.89 o 
   3  -9   8        6.54       11.01      2.90 o 
  -4  -8   8        3.58        3.87      2.54 o 
  -3  -8   8     1441.40     1346.63     80.58 o 
  -2  -8   8     1126.71     1221.09     85.82 o 
  -1  -8   8       54.00       68.93      6.75 o 
   0  -8   8        2.38        2.84      1.53 o 
   1  -8   8      506.77      480.86     54.21 o 
   2  -8   8     3518.48     3821.10    226.88 o 
   3  -8   8       11.60        6.86      1.87 o 
   4  -8   8        0.18        2.08      5.21 o 
  -5  -7   8      517.24      505.66     43.73 o 
  -4  -7   8       21.34        9.87      5.22 o 
  -3  -7   8       57.02       41.56      7.30 o 
  -2  -7   8      868.26     1015.40     89.57 o 
  -1  -7   8      244.27      282.74     29.72 o 
   0  -7   8     1363.78     1507.21     90.00 o 
   1  -7   8        5.41        5.28      2.59 o 
   2  -7   8     1065.28     1058.85     63.34 o 
   3  -7   8      122.12      135.08     23.17 o 
   4  -7   8      747.92      790.73     47.49 o 
   5  -7   8       80.18       74.13      8.48 o 
  -6  -6   8       11.34       17.52      6.11 o 
  -5  -6   8      149.00      137.90     13.10 o 
  -4  -6   8     3099.04     2821.30    237.11 o 
  -3  -6   8      224.99      194.30     21.09 o 
  -2  -6   8        7.13        3.31      2.78 o 
  -1  -6   8       87.97       86.62      9.77 o 
   0  -6   8     2837.79     3288.72    294.81 o 
   1  -6   8      162.59      161.06     14.61 o 
   2  -6   8      738.73      675.03     55.26 o 
   3  -6   8        4.43        6.44      3.26 o 
   4  -6   8      680.58      707.32     59.89 o 
   5  -6   8      776.63      867.13     60.94 o 
  -7  -5   8      295.66      316.71     28.24 o 
  -6  -5   8     1051.90     1201.03    101.56 o 
  -5  -5   8        0.49        2.82      3.22 o 
  -4  -5   8      602.29      559.34     42.68 o 
  -3  -5   8       92.34       87.17      6.48 o 
  -2  -5   8     3155.67     3312.87    277.94 o 
  -1  -5   8      279.07      280.53     25.32 o 
   0  -5   8     1027.84     1245.51    160.84 o 
   1  -5   8      229.37      220.24     16.25 o 
   2  -5   8      177.51      156.46     11.82 o 
   3  -5   8     1918.12     1956.10    116.40 o 
   4  -5   8       15.97       13.26      2.28 o 
   5  -5   8     1029.47     1102.41     66.14 o 
   6  -5   8       11.18       14.30      2.66 o 
  -7  -4   8        1.13        2.03      2.94 o 
  -6  -4   8     1352.39     1586.59     94.48 o 
  -5  -4   8      436.07      450.19     27.78 o 
  -4  -4   8      319.87      301.08     18.32 o 
  -3  -4   8      162.94      140.68      9.71 o 
  -2  -4   8     1554.14     1754.14    115.92 o 
  -1  -4   8     2899.15     3221.53    191.14 o 
   0  -4   8     1501.47     1720.89    187.33 o 
   1  -4   8      147.79      149.03     11.47 o 
   2  -4   8      663.95      471.37     41.63 o 
   3  -4   8     3585.12     3566.70    211.83 o 
   4  -4   8       11.73        7.69      1.51 o 
   5  -4   8      290.73      270.23     21.24 o 
   6  -4   8       73.99       74.39     12.02 o 
  -8  -3   8      952.23     1042.60     62.39 o 
  -7  -3   8       43.76       40.47      4.58 o 
  -6  -3   8        6.19        7.34      2.07 o 
  -5  -3   8     1244.88     1321.99     78.69 o 
  -4  -3   8     2660.86     2770.19    134.16 o 
  -3  -3   8     1031.50     1037.21     50.43 o 
  -2  -3   8      214.03      216.34     13.53 o 
  -1  -3   8     1573.98     1688.57    172.04 o 
   0  -3   8      764.03      888.83     53.12 o 
   1  -3   8     5200.62     5608.16    332.65 o 
   2  -3   8       61.24       58.00     10.70 o 
   3  -3   8      418.60      366.68     19.13 o 
   4  -3   8      485.87      467.09     24.04 o 
   5  -3   8      655.44      720.19     35.44 o 
   6  -3   8      403.11      403.65     26.31 o 
  -8  -2   8      305.26      303.05     22.17 o 
  -7  -2   8     1010.05     1046.75     62.50 o 
  -6  -2   8      656.52      688.81     42.06 o 
  -5  -2   8      238.78      260.18     15.98 o 
  -4  -2   8       88.33       85.19      5.06 o 
  -3  -2   8     3748.85     3981.76    192.46 o 
  -2  -2   8      962.44     1039.22     50.48 o 
  -1  -2   8     2382.74     2496.14    257.25 o 
   0  -2   8      290.77      285.82     18.12 o 
   1  -2   8     4182.00     3976.11    368.15 o 
   2  -2   8     1068.02      959.95     84.65 o 
   3  -2   8     1275.99     1192.74     79.61 o 
   4  -2   8      124.29      104.64      6.21 o 
   5  -2   8      891.43      922.66     45.12 o 
   6  -2   8     1221.38     1334.09     79.55 o 
  -8  -1   8        1.05       -0.22      3.01 o 
  -7  -1   8      112.49      125.89      8.50 o 
  -6  -1   8        7.82        9.23      3.67 o 
  -5  -1   8     1976.95     1934.98    162.53 o 
  -4  -1   8       84.92       87.89     10.27 o 
  -3  -1   8      424.82      407.10     32.10 o 
  -2  -1   8     1362.49     1381.83     67.04 o 
  -1  -1   8     3216.29     2807.54    136.12 o 
   0  -1   8     1550.10     1632.18    160.16 o 
   1  -1   8       26.74       25.60      2.38 o 
   2  -1   8     1632.05     1346.64     68.03 o 
   3  -1   8     1114.50     1003.74     49.01 o 
   4  -1   8     1550.61     1580.92     89.21 o 
   5  -1   8      134.48      137.54      8.47 o 
   6  -1   8      248.56      265.63     18.39 o 
  -8   0   8       60.81       47.32      8.38 o 
  -7   0   8      136.90      127.55      8.71 o 
  -6   0   8      240.02      238.53     15.94 o 
  -5   0   8     1968.08     1947.83     94.58 o 
  -4   0   8      129.37      118.90      7.12 o 
  -3   0   8     2277.86     2403.22    148.75 o 
  -2   0   8     1534.41     1885.11     91.38 o 
  -1   0   8      930.75      760.25     47.00 o 
   0   0   8     3718.62     4593.72    222.42 o 
   1   0   8     1262.63     1189.37     70.77 o 
   2   0   8      106.00      101.37      7.01 o 
   3   0   8       62.12       54.83      4.05 o 
   4   0   8     1644.47     1532.29     74.44 o 
   5   0   8       12.14       11.74      2.75 o 
   6   0   8      883.51      911.88     55.44 o 
  -8   1   8      220.59      185.24     11.95 o 
  -7   1   8     3017.33     2927.25    173.93 o 
  -6   1   8      573.27      566.81     34.92 o 
  -5   1   8      224.31      218.52     11.58 o 
  -4   1   8      508.21      483.51     24.07 o 
  -3   1   8     3356.12     3476.36    168.19 o 
  -2   1   8     2787.45     2708.92    154.09 o 
  -1   1   8      138.01      116.62     11.16 o 
   0   1   8      988.83     1155.25     56.14 o 
   1   1   8      225.07      237.97     23.62 o 
   2   1   8    10137.26     9411.88    849.32 o 
   3   1   8      487.69      474.10     23.31 o 
   4   1   8       56.58       50.85      4.82 o 
   5   1   8      227.34      220.35     15.32 o 
   6   1   8     1328.25     1348.36     93.91 o 
  -8   2   8     1144.22     1025.01     86.77 o 
  -7   2   8      197.82      179.58     16.95 o 
  -6   2   8      554.57      507.58     31.93 o 
  -5   2   8      646.16      665.94     39.97 o 
  -4   2   8      458.89      459.22     22.65 o 
  -3   2   8       49.24       57.00      5.23 o 
  -2   2   8     3692.52     4165.86    201.64 o 
  -1   2   8       19.35       15.82      4.69 o 
   0   2   8     2427.63     2541.16    172.83 o 
   1   2   8      401.87      296.00     34.12 o 
   2   2   8       62.77       44.50      6.16 o 
   3   2   8     2141.67     1997.89    181.46 o 
   4   2   8     2075.63     2016.92    185.36 o 
   5   2   8       18.17       17.26      4.94 o 
   6   2   8        2.82        2.07      1.67 o 
  -8   3   8     1488.29     1413.82    119.27 o 
  -7   3   8      200.26      199.43     18.10 o 
  -6   3   8        2.71        1.90      1.88 o 
  -5   3   8       49.46       45.61      3.39 o 
  -4   3   8     2306.40     2212.07    107.18 o 
  -3   3   8       49.51       51.88      6.54 o 
  -2   3   8      647.57      733.56     44.03 o 
  -1   3   8      187.05      203.97     13.47 o 
   1   3   8     1002.95     1004.91     85.34 o 
   2   3   8       80.79       97.05     17.37 o 
   3   3   8      320.19      335.53     29.26 o 
   4   3   8      716.13      848.50     71.87 o 
  -8   4   8      552.37      485.15     41.91 o 
  -7   4   8        6.72        4.17      2.31 o 
  -6   4   8      888.70      858.99     41.92 o 
  -5   4   8       56.85       51.88      7.07 o 
  -4   4   8     1809.62     1887.05    112.22 o 
  -3   4   8      303.45      292.86     18.13 o 
  -2   4   8     2757.98     3035.63    180.40 o 
  -1   4   8      733.22      815.70     49.30 o 
   0   4   8      383.86      439.47     39.91 o 
   1   4   8     2163.05     2516.25    149.62 o 
   2   4   8      670.67      592.36     36.28 o 
   3   4   8     1308.73     1127.55     67.62 o 
   4   4   8       46.02       37.06      5.87 o 
  -7   5   8       73.53       70.24      8.45 o 
  -6   5   8     1281.01     1192.25     71.33 o 
  -5   5   8      191.68      179.03     11.68 o 
  -4   5   8      928.36      912.83     73.50 o 
  -3   5   8      114.24      106.34      9.58 o 
  -2   5   8      896.17      875.61     52.69 o 
  -1   5   8     3174.12     3699.20    219.41 o 
   0   5   8        6.38        1.70      3.47 o 
   1   5   8       59.27       49.73      5.71 o 
   2   5   8       92.79       76.42      8.12 o 
   3   5   8     2111.82     1676.92    100.25 o 
   4   5   8      113.68      108.78     14.29 o 
   5   5   8      259.48      242.15     23.10 o 
  -7   6   8       61.14       50.55      8.03 o 
  -6   6   8        0.26        0.58      2.42 o 
  -5   6   8      997.62      993.95     59.58 o 
  -4   6   8      523.40      531.10     32.43 o 
  -3   6   8     1674.08     1777.15    105.95 o 
  -2   6   8        6.32        4.00      8.33 o 
  -1   6   8      856.90      997.72     60.18 o 
   0   6   8        0.59        2.42      4.12 o 
   1   6   8     3772.50     4280.17    254.04 o 
   2   6   8        1.00        2.15      2.14 o 
   3   6   8       68.17       52.73      6.74 o 
   4   6   8      575.51      438.09     38.45 o 
  -6   7   8      834.14      807.44     48.72 o 
  -5   7   8      491.97      449.27     27.60 o 
  -4   7   8      240.10      212.33     13.94 o 
  -3   7   8     1826.61     1935.94    115.65 o 
  -2   7   8      270.40      280.17     18.35 o 
  -1   7   8      898.93     1096.82     93.47 o 
   0   7   8      276.11      294.64     20.56 o 
   1   7   8     1059.46     1209.84     72.46 o 
   2   7   8      881.50      916.39     55.24 o 
   3   7   8      364.63      278.24     25.58 o 
  -5   8   8      401.08      390.07     24.84 o 
  -4   8   8        4.74        3.71      2.77 o 
  -3   8   8      112.98      122.19     12.48 o 
  -2   8   8      451.39      533.49     61.50 o 
  -1   8   8     1184.06     1444.88    108.03 o 
   0   8   8      345.06      441.79     39.81 o 
   1   8   8       18.31        8.10      2.60 o 
  -2  -9   9        5.43        4.08      2.03 o 
  -1  -9   9      485.65      526.78     32.20 o 
   0  -9   9     1578.73     1630.96     97.31 o 
   1  -9   9       36.45       22.01      5.19 o 
   2  -9   9       32.48       39.55      5.34 o 
  -4  -8   9      243.55      222.27     43.90 o 
  -3  -8   9      686.69      633.96     68.98 o 
  -2  -8   9     1022.80     1147.67    114.08 o 
  -1  -8   9        4.61        6.07      2.46 o 
   0  -8   9      638.88      719.41     43.70 o 
   1  -8   9        0.84        1.83      3.62 o 
   2  -8   9      839.73      810.03     49.53 o 
   3  -8   9       49.92       45.16      5.08 o 
  -5  -7   9      231.45      236.25     22.10 o 
  -3  -7   9        6.99        2.78      1.47 o 
  -2  -7   9     2922.65     3060.44    182.23 o 
  -1  -7   9       27.20       30.11      3.73 o 
   0  -7   9      405.32      457.19     48.63 o 
   1  -7   9        0.53        5.01      4.07 o 
   2  -7   9     1818.73     1768.58    165.39 o 
   3  -7   9      572.44      546.30     49.18 o 
   4  -7   9      665.47      696.72     42.01 o 
  -6  -6   9      192.53      217.10     20.88 o 
  -5  -6   9        8.93        6.22      4.06 o 
  -4  -6   9     2130.60     2022.60    170.34 o 
  -3  -6   9      228.58      218.91     22.58 o 
  -2  -6   9       98.81      111.65     10.12 o 
  -1  -6   9        6.01        2.70      1.69 o 
   0  -6   9     2699.85     3173.98    291.89 o 
   1  -6   9      778.76      827.08     69.88 o 
   2  -6   9        0.28       -2.58      2.69 o 
   3  -6   9      650.71      612.46     37.50 o 
   4  -6   9      234.58      211.21     18.60 o 
   5  -6   9      568.52      548.71     46.63 o 
  -7  -5   9        0.66       -0.59      4.01 o 
  -6  -5   9      324.11      352.79     31.21 o 
  -5  -5   9       24.11       11.16      4.09 o 
  -4  -5   9      674.74      661.54     39.72 o 
  -3  -5   9      631.54      568.55     34.14 o 
  -2  -5   9      509.97      514.02     43.69 o 
  -1  -5   9      417.72      460.94     42.63 o 
   0  -5   9       41.10       47.35     13.74 o 
   1  -5   9     3694.94     4136.20    252.46 o 
   2  -5   9      803.57      765.68     60.82 o 
   3  -5   9      186.66      182.95     12.43 o 
   4  -5   9        1.34        7.05      2.41 o 
   5  -5   9     1525.50     1629.47     97.13 o 
  -7  -4   9      122.70      131.24     13.80 o 
  -6  -4   9     1155.77     1398.16    118.05 o 
  -5  -4   9      475.98      506.94     43.53 o 
  -4  -4   9       25.60       20.20      5.70 o 
  -3  -4   9      286.12      278.70     17.25 o 
  -2  -4   9     1257.37     1353.23     80.80 o 
  -1  -4   9    11043.82    12160.57    814.53 o 
   0  -4   9       18.66       31.02      4.84 o 
   1  -4   9      566.61      575.28     35.21 o 
   2  -4   9       12.14       12.49      2.77 o 
   3  -4   9     2781.14     2623.12    299.33 o 
   4  -4   9       55.33       58.97     10.25 o 
   5  -4   9        1.29        3.52      1.38 o 
   6  -4   9      127.87      137.43     21.72 o 
  -8  -3   9      525.21      572.83     35.88 o 
  -7  -3   9      207.43      217.58     15.50 o 
  -6  -3   9      463.45      494.29     29.93 o 
  -5  -3   9     1662.43     1887.81    112.26 o 
  -4  -3   9      612.44      598.58     29.39 o 
  -3  -3   9      866.66      881.38     63.46 o 
  -2  -3   9      145.15      160.41     10.67 o 
  -1  -3   9     1626.79     1826.76    108.82 o 
   0  -3   9      250.45      287.48     18.31 o 
   1  -3   9     1316.11     1470.43     87.70 o 
   2  -3   9        0.11        0.48      1.30 o 
   3  -3   9     1471.10     1279.88    120.73 o 
   4  -3   9     1325.21     1318.37     64.10 o 
   5  -3   9      636.18      665.68     32.76 o 
   6  -3   9       96.60      105.88     16.99 o 
  -8  -2   9      154.01      153.74     10.34 o 
  -7  -2   9       73.17       75.19      5.85 o 
  -6  -2   9       79.93       83.64     10.81 o 
  -5  -2   9       33.31       36.16      8.21 o 
  -4  -2   9       25.38       24.84      2.27 o 
  -3  -2   9     3598.15     3741.80    221.95 o 
  -2  -2   9      126.60       97.50      6.81 o 
  -1  -2   9      212.13      221.05     14.54 o 
   0  -2   9      684.83      707.25     96.44 o 
   1  -2   9     3285.74     3011.36    281.21 o 
   2  -2   9     1409.84     1208.83    104.98 o 
   3  -2   9     1260.89      941.24     56.18 o 
   4  -2   9      385.70      352.67     18.47 o 
   5  -2   9      485.84      476.34     23.90 o 
   6  -2   9     1078.16     1107.03     66.24 o 
  -8  -1   9        6.81        7.91      2.80 o 
  -7  -1   9     1092.68     1039.76     88.05 o 
  -6  -1   9       23.80       19.85      2.80 o 
  -5  -1   9     2169.30     1918.37    213.87 o 
  -4  -1   9      250.85      213.87     11.55 o 
  -3  -1   9     1684.95     1703.11     82.64 o 
  -2  -1   9     2009.43     1987.07     96.41 o 
  -1  -1   9     1869.73     1844.56     89.60 o 
   0  -1   9      339.94      383.42     26.85 o 
   1  -1   9       50.68       49.77      7.51 o 
   2  -1   9     2951.08     2446.19    118.66 o 
   3  -1   9      244.08      213.79     12.36 o 
   4  -1   9     1612.84     1516.28     73.64 o 
   5  -1   9        9.67        8.91      1.71 o 
   6  -1   9      624.04      606.00     37.73 o 
  -8   0   9       14.74        6.17      1.81 o 
  -7   0   9       39.03       35.94      5.48 o 
  -6   0   9      108.15       99.89      6.99 o 
  -5   0   9     1668.30     1657.02     80.57 o 
  -4   0   9     2352.14     2523.63    122.28 o 
  -3   0   9     1065.83     1239.22     60.22 o 
  -2   0   9     1491.67     1764.34     85.62 o 
  -1   0   9     1258.88     1405.62     69.34 o 
   0   0   9     5122.84     6018.69    291.31 o 
   1   0   9      503.41      529.14     32.11 o 
   2   0   9      138.85      112.24     13.91 o 
   3   0   9        3.62        1.20      1.55 o 
   4   0   9     2837.41     2464.34    119.52 o 
   5   0   9      136.42      127.31      7.85 o 
   6   0   9        3.56        3.74      2.56 o 
  -8   1   9      120.76      118.99      8.65 o 
  -7   1   9     1578.35     1490.63    105.27 o 
  -6   1   9      499.04      475.59     28.73 o 
  -5   1   9        1.30        2.78      1.65 o 
  -4   1   9     2056.94     1995.44    137.87 o 
  -3   1   9      509.63      497.33     24.74 o 
  -2   1   9     2145.16     2176.71    105.56 o 
  -1   1   9       68.06       80.05      7.37 o 
   0   1   9     1342.36     1539.26     74.87 o 
   1   1   9      673.05      672.77     51.67 o 
   2   1   9     1064.27      863.05     88.50 o 
   3   1   9       99.93       85.29     11.21 o 
   4   1   9      159.00      138.99      7.91 o 
   5   1   9      684.38      560.28     33.97 o 
   6   1   9      564.10      539.81     42.24 o 
  -8   2   9      111.50       86.06      9.16 o 
  -7   2   9       24.22       11.50      3.33 o 
  -6   2   9     1834.80     1711.19     83.16 o 
  -5   2   9       16.26       10.26      3.48 o 
  -4   2   9       98.38       99.08      6.42 o 
  -3   2   9       12.07       16.76      1.99 o 
  -2   2   9     4673.50     4759.03    265.20 o 
  -1   2   9      219.63      236.61     13.62 o 
   0   2   9     1802.27     1848.80    114.64 o 
   1   2   9        2.36        2.83      4.23 o 
   2   2   9     6066.96     5712.54    579.35 o 
   3   2   9     1444.31     1247.02    117.20 o 
   4   2   9      442.75      412.29     37.97 o 
   5   2   9        4.63        7.03      1.96 o 
  -8   3   9      574.19      508.68     30.94 o 
  -7   3   9        8.99        6.44      3.16 o 
  -6   3   9      443.73      440.68     27.92 o 
  -5   3   9       12.15       14.52      2.24 o 
  -4   3   9     4251.66     4286.37    395.31 o 
  -3   3   9      116.08      123.90      9.72 o 
  -2   3   9       22.33       18.22      5.41 o 
  -1   3   9     3090.68     3679.30    309.04 o 
   1   3   9      176.63      186.95     23.01 o 
   2   3   9       52.56       50.04      7.05 o 
   3   3   9     1144.61     1124.16    105.26 o 
   4   3   9       35.92       30.71     10.40 o 
   5   3   9     1366.94     1301.76    110.99 o 
  -7   4   9       31.57       30.83      6.52 o 
  -6   4   9      539.22      534.47     26.50 o 
  -5   4   9      361.24      342.90     17.31 o 
  -4   4   9      433.31      421.77     27.75 o 
  -3   4   9     1178.07     1276.34     76.28 o 
  -2   4   9      795.67      786.75     83.14 o 
  -1   4   9       23.78       40.95      5.24 o 
   0   4   9        8.10        2.35      5.60 o 
   1   4   9     2064.50     2419.83    144.23 o 
   2   4   9       48.92       44.93      5.26 o 
   3   4   9      561.25      521.29     32.14 o 
   4   4   9        4.96        7.31      5.32 o 
  -7   5   9       34.42       27.44      6.46 o 
  -6   5   9      416.14      391.94     24.31 o 
  -5   5   9     1669.40     1585.18     94.81 o 
  -4   5   9       37.77       45.66      5.42 o 
  -3   5   9     1079.60     1295.64    142.46 o 
  -2   5   9      289.10      290.09     19.25 o 
  -1   5   9     4837.26     5887.24    349.19 o 
   0   5   9        3.16        3.05      2.40 o 
   1   5   9      522.52      534.65     34.54 o 
   2   5   9      184.02      206.06     15.47 o 
   3   5   9     2875.20     2744.41    163.21 o 
   4   5   9      102.80       55.00      9.44 o 
  -6   6   9      238.31      208.52     23.79 o 
  -5   6   9     2095.59     2006.64    119.48 o 
  -4   6   9       33.94       40.84      6.99 o 
  -3   6   9      384.11      380.69     24.01 o 
  -2   6   9       44.18       54.72      6.81 o 
  -1   6   9      912.72     1053.58     63.57 o 
   0   6   9      196.13      239.37     17.45 o 
   1   6   9     1347.37     1509.82     90.20 o 
   2   6   9        3.48        7.37      6.99 o 
   3   6   9      390.95      339.99     24.89 o 
  -5   7   9       31.84       31.78      4.12 o 
  -4   7   9      128.85      129.26     12.65 o 
  -3   7   9     1808.86     1881.03    112.45 o 
  -2   7   9       32.25       32.97     11.64 o 
  -1   7   9        2.83        6.33      7.65 o 
   0   7   9      255.43      283.33     21.40 o 
   1   7   9     1179.69     1308.15     78.89 o 
   2   7   9     1238.85     1339.92     80.27 o 
  -4   8   9       18.24       11.82      2.41 o 
  -3   8   9      433.77      450.54     29.47 o 
  -2   8   9      958.96     1048.53     87.50 o 
  -1   8   9      712.40      800.20     48.49 o 
   0   8   9      459.23      467.60     30.67 o 
  -1  -9  10      109.97      123.64     10.55 o 
   0  -9  10      543.62      565.91     36.01 o 
  -4  -8  10     1271.51     1161.94     99.73 o 
  -3  -8  10       51.33       47.21     13.23 o 
  -2  -8  10      359.68      335.48     23.06 o 
  -1  -8  10       59.70       58.59     10.06 o 
   0  -8  10     2604.03     3176.20    242.46 o 
   1  -8  10      193.07      187.34     18.42 o 
   2  -8  10      532.58      521.34     33.00 o 
   3  -8  10       49.93       42.82      5.95 o 
  -5  -7  10       27.95       25.21      6.25 o 
  -4  -7  10       25.38       29.79      7.02 o 
  -3  -7  10        1.76        0.67      1.89 o 
  -2  -7  10     1424.93     1544.63     92.59 o 
  -1  -7  10       59.74       71.71      6.85 o 
   0  -7  10       77.83       83.70      8.92 o 
   1  -7  10      127.55      142.41     14.14 o 
   2  -7  10      770.97      782.79     47.07 o 
   4  -7  10      108.12      105.23     13.26 o 
  -6  -6  10     1303.07     1475.20    124.80 o 
  -5  -6  10        1.01        1.11      3.89 o 
  -4  -6  10      481.01      447.65     38.87 o 
  -3  -6  10        0.62       -0.83      1.69 o 
  -2  -6  10      375.91      406.31     27.69 o 
  -1  -6  10      759.19      775.23     66.20 o 
   0  -6  10     1625.40     1757.35    148.25 o 
   1  -6  10      612.01      681.91     67.78 o 
   2  -6  10      128.38      136.95     14.03 o 
   3  -6  10     1065.15     1163.13     98.15 o 
   4  -6  10        9.51       12.00      2.59 o 
  -6  -5  10      119.96      123.44     12.42 o 
  -5  -5  10      207.57      207.48     19.15 o 
  -4  -5  10     1251.03     1130.64     67.55 o 
  -3  -5  10     1801.75     2034.21    225.73 o 
  -2  -5  10       63.23       74.66      7.08 o 
  -1  -5  10       99.10      103.47     13.26 o 
   0  -5  10        6.76       11.35      2.61 o 
   1  -5  10     3193.15     3756.40    235.89 o 
   2  -5  10       11.74        7.32      6.04 o 
   3  -5  10       40.09       39.98      7.33 o 
   4  -5  10       16.51       13.28      2.90 o 
   5  -5  10     1116.82     1114.52    117.80 o 
  -7  -4  10      476.92      529.99     45.97 o 
  -6  -4  10      485.62      529.34     45.66 o 
  -5  -4  10      147.86      162.56     15.63 o 
  -4  -4  10        3.93        3.62      2.10 o 
  -3  -4  10     1886.36     1864.66    128.21 o 
  -2  -4  10     1090.51     1200.49    141.49 o 
  -1  -4  10      274.66      313.93     23.32 o 
   0  -4  10      724.57      848.75     51.02 o 
   1  -4  10      742.96      866.06     51.96 o 
   2  -4  10      227.96      235.99     26.05 o 
   3  -4  10     1796.16     1821.81    207.20 o 
   4  -4  10       71.23       76.54     11.02 o 
   5  -4  10       64.84       64.13      6.93 o 
  -7  -3  10       18.69       17.67      4.31 o 
  -6  -3  10      341.74      350.07     22.77 o 
  -5  -3  10     1997.50     2142.12    127.20 o 
  -4  -3  10      105.84      114.07      7.71 o 
  -3  -3  10       37.19       41.12      4.06 o 
  -2  -3  10        0.49       -0.88      1.98 o 
  -1  -3  10     4507.58     5103.82    302.85 o 
   0  -3  10      594.74      648.79     39.08 o 
   1  -3  10      706.56      808.10     48.60 o 
   2  -3  10      245.06      224.03     16.25 o 
   3  -3  10      440.25      504.58     50.42 o 
   4  -3  10     2163.75     1991.14    319.30 o 
   5  -3  10      177.96      155.59     13.17 o 
  -7  -2  10     1419.78     1460.98    123.79 o 
  -6  -2  10       35.56       39.30     10.01 o 
  -5  -2  10      732.63      741.15     62.67 o 
  -4  -2  10       78.85       60.05      4.77 o 
  -3  -2  10     3704.23     3639.05    200.96 o 
  -2  -2  10      354.27      283.58     17.39 o 
  -1  -2  10      112.23       96.77     10.91 o 
   0  -2  10     1539.31     1492.83    170.50 o 
   1  -2  10     1853.09     1712.58    310.46 o 
   2  -2  10     2101.55     1778.33    176.38 o 
   3  -2  10      360.58      235.21     19.39 o 
   4  -2  10      909.64      863.67     47.67 o 
   5  -2  10        0.48        1.89      1.21 o 
   6  -2  10     1344.66     1229.96    104.10 o 
  -8  -1  10       64.58       52.18      5.09 o 
  -7  -1  10      860.37      842.74     50.58 o 
  -6  -1  10      101.67       86.72      6.19 o 
  -5  -1  10      334.96      310.65     26.71 o 
  -4  -1  10      794.55      707.46     52.36 o 
  -3  -1  10      461.68      434.26     21.96 o 
  -2  -1  10     1804.50     1946.57    156.88 o 
  -1  -1  10     1020.90     1056.20     51.65 o 
   0  -1  10        1.78        6.10      3.00 o 
   1  -1  10      175.95      155.47     11.36 o 
   2  -1  10     2660.30     2365.34    222.75 o 
   3  -1  10       11.70        5.41      2.91 o 
   4  -1  10      316.29      247.45     13.58 o 
   5  -1  10      168.00      155.04     12.67 o 
   6  -1  10      354.83      268.83     20.95 o 
  -8   0  10        8.47       18.31      4.25 o 
  -7   0  10       52.99       47.28      4.48 o 
  -6   0  10      519.07      477.47     28.83 o 
  -5   0  10     1169.64     1112.06     54.59 o 
  -4   0  10     2451.28     2552.46    123.76 o 
  -3   0  10        0.57       -0.98      2.36 o 
  -2   0  10      636.24      606.75     76.29 o 
  -1   0  10      208.96      224.08     12.50 o 
   0   0  10     3602.93     4170.47    201.98 o 
   1   0  10        1.74        1.43      1.88 o 
   2   0  10      142.12      122.67     10.24 o 
   3   0  10      590.14      466.92     38.45 o 
   4   0  10     2068.82     1672.57     91.52 o 
   5   0  10      194.78      152.61     10.13 o 
  -8   1  10     1052.93      941.91     56.42 o 
  -7   1  10      337.44      320.00     34.66 o 
  -6   1  10        1.38        0.60      2.30 o 
  -5   1  10      259.47      232.92     12.77 o 
  -4   1  10     1026.49      989.44     48.34 o 
  -3   1  10        0.42        0.85      2.16 o 
  -2   1  10      852.32      959.21     47.10 o 
  -1   1  10        3.92        4.25      1.29 o 
   0   1  10     6121.66     6935.45    335.75 o 
   1   1  10     3035.74     3283.33    159.03 o 
   2   1  10      424.41      387.36     38.63 o 
   3   1  10       13.37        3.74      2.50 o 
   4   1  10      235.67      201.27     19.47 o 
   5   1  10     2365.06     1769.40    105.98 o 
  -8   2  10       44.93       40.36      4.65 o 
  -7   2  10        6.64        7.41      7.65 o 
  -6   2  10     1178.07     1029.77     68.12 o 
  -5   2  10       44.86       39.75      8.16 o 
  -4   2  10       79.09       73.54      4.94 o 
  -3   2  10      290.60      285.34     15.37 o 
  -2   2  10     4348.75     4692.91    291.25 o 
  -1   2  10     1018.09     1008.48     49.50 o 
   0   2  10     1532.31     1621.98     78.79 o 
   1   2  10     1098.22     1244.29     99.75 o 
   2   2  10     1462.52     1563.59     93.12 o 
   3   2  10     1482.59     1393.69    122.17 o 
   4   2  10      187.68      189.67     28.87 o 
   5   2  10      112.07       88.26     15.83 o 
  -7   3  10       14.85       19.25      7.15 o 
  -6   3  10      648.00      576.70     28.93 o 
  -5   3  10       98.42       86.98      5.70 o 
  -4   3  10     2207.88     2327.17    146.99 o 
  -3   3  10       11.88        6.17      5.20 o 
  -2   3  10      849.81      868.62     57.88 o 
  -1   3  10      990.71     1089.12     65.34 o 
   0   3  10       42.91       47.11      5.69 o 
   1   3  10     1228.97     1272.25    164.14 o 
   2   3  10        2.88       12.98      3.10 o 
   3   3  10     2253.98     2374.88    141.31 o 
   4   3  10       29.30       32.71      5.10 o 
   5   3  10      498.97      360.14     45.00 o 
  -6   4  10       11.29        6.54      3.54 o 
  -5   4  10      228.13      220.69     18.64 o 
  -4   4  10      568.17      574.24     34.99 o 
  -3   4  10     1984.92     2034.86    121.35 o 
  -2   4  10        3.78       -1.85      3.64 o 
  -1   4  10      146.41      170.97     25.49 o 
   0   4  10        0.62        9.75      5.62 o 
   1   4  10     3977.44     3818.26    320.91 o 
   2   4  10        4.09        4.94      2.10 o 
   3   4  10       34.46       41.63      8.36 o 
  -7   5  10      502.43      458.90     51.50 o 
  -6   5  10      864.66      803.51     48.41 o 
  -5   5  10      165.56      173.42     16.04 o 
  -4   5  10        0.17        5.11      2.71 o 
  -3   5  10     1242.86     1367.56     82.04 o 
  -2   5  10       34.84       46.23      6.13 o 
  -1   5  10     1333.06     1499.90     89.60 o 
   0   5  10      127.08      141.42     12.43 o 
   1   5  10      734.20      791.41     48.02 o 
   2   5  10      905.09      804.14     68.79 o 
   3   5  10      779.18      742.45     68.45 o 
  -6   6  10        0.54        5.99      4.42 o 
  -5   6  10     1501.89     1534.25    120.38 o 
  -4   6  10        0.01        0.44      5.52 o 
  -3   6  10      103.89      117.39     10.96 o 
  -2   6  10       15.81       13.69      4.34 o 
  -1   6  10     3152.06     3591.15    213.42 o 
   0   6  10      786.88      915.84     55.70 o 
   1   6  10      157.82      162.74     17.71 o 
   2   6  10      144.30      134.67     12.37 o 
  -5   7  10      137.36      126.02     11.33 o 
  -4   7  10      395.65      399.12     27.37 o 
  -3   7  10     1358.44     1513.14     90.88 o 
  -2   7  10       91.49      107.44     10.67 o 
  -1   7  10        0.34       -5.48      5.48 o 
   0   7  10     1395.93     1597.72     95.54 o 
   1   7  10      110.98      125.41     10.82 o 
  -2   8  10     1654.66     1947.37    116.29 o 
  -1   8  10       77.43       76.44      7.87 o 
  -3  -8  11        3.84        3.80      2.82 o 
  -2  -8  11       51.74       40.58      4.25 o 
  -1  -8  11        1.50        5.55      3.14 o 
   0  -8  11      723.16      813.16     71.29 o 
   1  -8  11      807.31      980.32     70.00 o 
   2  -8  11      161.18      181.11     19.50 o 
  -4  -7  11      376.00      418.58     51.99 o 
  -3  -7  11      146.07      128.39     12.84 o 
  -2  -7  11     1076.78     1193.02     94.21 o 
  -1  -7  11      359.87      412.68     44.19 o 
   0  -7  11      339.63      396.48     37.76 o 
   1  -7  11      999.41     1092.97     92.37 o 
   2  -7  11      554.49      573.99     49.29 o 
   3  -7  11      852.55      937.78     82.77 o 
  -5  -6  11      667.65      628.06     54.30 o 
  -4  -6  11      471.68      627.99     55.66 o 
  -3  -6  11       29.62       18.70      4.54 o 
  -2  -6  11      774.21      804.63     68.13 o 
  -1  -6  11     2373.98     2854.22    169.82 o 
   0  -6  11      259.55      328.79     23.68 o 
   1  -6  11        0.85        2.67      2.21 o 
   2  -6  11       10.73        7.12      2.65 o 
   3  -6  11     1195.78     1306.47     78.09 o 
   4  -6  11        5.81        5.86      4.55 o 
  -6  -5  11       25.31       17.30      7.05 o 
  -5  -5  11      249.49      233.39     21.08 o 
  -4  -5  11      432.19      401.19     25.40 o 
  -3  -5  11      188.02      170.31     16.87 o 
  -2  -5  11      284.25      302.55     22.63 o 
  -1  -5  11     1095.07     1258.36     75.54 o 
   0  -5  11       53.73       59.67      7.23 o 
   1  -5  11     1709.45     2121.65    126.50 o 
   2  -5  11        8.77        4.82      2.46 o 
   3  -5  11      398.99      461.27     31.18 o 
   4  -5  11      178.08      191.16     17.47 o 
  -7  -4  11      377.48      455.65     40.12 o 
  -6  -4  11       92.59       97.07     10.60 o 
  -5  -4  11       83.18      100.79     11.08 o 
  -4  -4  11      241.00      231.99     15.09 o 
  -3  -4  11     6610.46     8233.60    487.85 o 
  -2  -4  11      617.95      623.42     61.12 o 
  -1  -4  11      662.10      775.43     46.72 o 
   0  -4  11      105.18      119.27     12.19 o 
   1  -4  11     1808.62     2230.92    133.06 o 
   2  -4  11     1111.14     1261.93    107.46 o 
   3  -4  11      644.92      687.04     43.75 o 
   4  -4  11        0.57        2.34      3.12 o 
   5  -4  11      140.68      137.09     18.31 o 
  -7  -3  11      177.59      173.47     16.74 o 
  -6  -3  11       21.83       27.05      5.41 o 
  -5  -3  11     1480.19     1519.31    128.22 o 
  -4  -3  11      251.20      261.00     16.36 o 
  -3  -3  11      481.73      483.04     41.57 o 
  -2  -3  11     1168.90     1091.12     65.57 o 
  -1  -3  11     2629.12     2765.71    267.47 o 
   0  -3  11      534.63      537.36     44.58 o 
   1  -3  11        3.22        1.32      2.24 o 
   2  -3  11     1356.13     1373.14    111.09 o 
   3  -3  11      388.46      364.56     24.22 o 
   4  -3  11     1205.89     1186.03     70.87 o 
   5  -3  11        4.48        1.78      1.62 o 
  -7  -2  11      634.39      622.61     57.71 o 
  -6  -2  11       27.68       20.97      4.94 o 
  -5  -2  11      747.47      713.49     58.99 o 
  -4  -2  11      525.27      442.43     39.45 o 
  -3  -2  11     1236.16     1125.49    119.19 o 
  -2  -2  11        9.64        5.60      2.07 o 
  -1  -2  11      818.13      778.54    116.22 o 
   0  -2  11     2679.64     2652.52    235.49 o 
   1  -2  11     1136.16      974.60    114.30 o 
   2  -2  11      448.46      441.79     54.90 o 
   3  -2  11       30.87       13.55      2.75 o 
   4  -2  11     1358.10     1133.80     55.31 o 
   5  -2  11       39.27       37.01      4.53 o 
  -7  -1  11      619.60      619.22     37.44 o 
  -6  -1  11      756.78      708.70     42.60 o 
  -5  -1  11        2.02        3.23      1.73 o 
  -4  -1  11      691.65      679.11     33.60 o 
  -3  -1  11      442.34      414.18     21.80 o 
  -2  -1  11     2805.14     2857.15    183.00 o 
  -1  -1  11       32.82       32.01      3.24 o 
   0  -1  11      343.72      398.05     19.94 o 
   1  -1  11      375.41      327.45     16.47 o 
   2  -1  11     4261.59     3850.24    376.98 o 
   3  -1  11       52.70       44.09      8.26 o 
   4  -1  11       10.51        4.21      2.75 o 
   5  -1  11      189.03      133.00     11.27 o 
  -7   0  11       15.30        6.20      2.43 o 
  -6   0  11     1031.52      998.32     59.71 o 
  -5   0  11      626.29      616.65     31.07 o 
  -4   0  11      338.29      334.13     21.46 o 
  -3   0  11       88.01       87.06      5.42 o 
  -2   0  11     2756.75     2948.78    169.46 o 
  -1   0  11      115.99      114.05      8.49 o 
   0   0  11     2380.10     2763.76    133.72 o 
   1   0  11        7.89        1.35      2.89 o 
   2   0  11      721.39      735.72     36.23 o 
   3   0  11      764.73      670.89     51.50 o 
   4   0  11      400.50      277.72     21.69 o 
   5   0  11       94.34       77.35     11.50 o 
  -7   1  11       68.84       53.19      9.29 o 
  -6   1  11        3.26        7.21      2.54 o 
  -5   1  11       29.90       29.50      3.63 o 
  -4   1  11     4019.84     4154.82    201.23 o 
  -3   1  11       25.54       25.73      3.05 o 
  -2   1  11      130.54      116.94     18.27 o 
  -1   1  11     1507.34     1704.37     83.00 o 
   0   1  11     1041.66     1138.19     55.51 o 
   1   1  11      980.17     1069.57     52.13 o 
   2   1  11      293.30      280.88     15.14 o 
   3   1  11      246.48      237.62     15.07 o 
   4   1  11      374.63      284.81     24.77 o 
   5   1  11     1543.16     1162.95     98.80 o 
  -7   2  11       56.22       47.08      5.92 o 
  -6   2  11     1385.60     1249.57     62.36 o 
  -5   2  11        0.18        2.27      4.23 o 
  -4   2  11      902.03      879.41     68.67 o 
  -3   2  11     1312.72     1292.95     71.12 o 
  -2   2  11     1925.18     1880.15     91.64 o 
  -1   2  11      678.00      709.46     36.84 o 
   0   2  11     1564.37     1667.32     99.68 o 
   1   2  11     1682.33     1808.92    107.74 o 
   2   2  11      210.85      225.15     30.55 o 
   3   2  11     1011.57      974.62     58.37 o 
   4   2  11        4.95        1.88      2.34 o 
  -7   3  11        6.06        6.06      2.88 o 
  -6   3  11     1393.34     1252.65     61.43 o 
  -5   3  11      847.98      809.00     39.69 o 
  -4   3  11      277.79      301.05     28.65 o 
  -3   3  11      507.99      617.45     58.61 o 
  -2   3  11      324.95      353.82     23.79 o 
  -1   3  11     1569.53     1692.53    152.48 o 
   0   3  11      801.73      807.28     68.56 o 
   1   3  11        3.77       10.41      3.05 o 
   2   3  11      107.72      125.64     11.91 o 
   3   3  11     2185.15     2341.03    139.20 o 
   4   3  11      436.78      461.47     30.81 o 
  -7   4  11       44.89       38.29      6.75 o 
  -5   4  11      647.41      667.80     57.53 o 
  -4   4  11       44.34       47.57      7.34 o 
  -3   4  11     1993.91     2250.47    189.66 o 
  -2   4  11      969.86     1050.78     91.53 o 
  -1   4  11     1187.27     1458.32    123.65 o 
   0   4  11       72.30       74.46      7.32 o 
   1   4  11     2503.39     2478.32    147.38 o 
   2   4  11       73.61       81.06     13.74 o 
   3   4  11       34.61       21.46      5.07 o 
  -6   5  11       11.27        6.19      2.47 o 
  -5   5  11        4.24       15.55      3.66 o 
  -4   5  11       38.75       44.44      6.56 o 
  -3   5  11     3542.63     3535.25    210.62 o 
  -2   5  11      322.07      343.48     24.03 o 
  -1   5  11       46.31       49.93      6.53 o 
   0   5  11       87.16       99.33      9.35 o 
   1   5  11     1060.67      981.38     83.68 o 
   2   5  11      994.63      882.43     80.66 o 
   3   5  11       17.29       12.31      2.94 o 
  -5   6  11     1124.14     1095.91     66.11 o 
  -4   6  11        1.62        6.69      6.46 o 
  -3   6  11       18.42       19.38      5.52 o 
  -2   6  11      378.61      449.97     42.19 o 
  -1   6  11     1166.52     1305.52     78.73 o 
   0   6  11      716.26      762.96     46.38 o 
   1   6  11      116.39      116.48     11.17 o 
   2   6  11      800.51      842.40     80.05 o 
  -4   7  11      269.90      248.21     20.30 o 
  -3   7  11      142.94      160.21     14.60 o 
  -2   7  11       26.54       20.95      4.92 o 
  -1   7  11       12.30       29.71      7.41 o 
   0   7  11     1837.46     2140.75    127.81 o 
  -2  -8  12      458.24      489.60     38.50 o 
  -1  -8  12      572.04      663.02     40.08 o 
   0  -8  12      762.95      929.12     59.68 o 
  -4  -7  12      359.76      338.29     43.04 o 
  -3  -7  12      494.41      447.20     31.01 o 
  -2  -7  12      940.77     1048.79     63.39 o 
  -1  -7  12       13.39       14.08      5.14 o 
   0  -7  12      151.73      189.06     18.83 o 
   1  -7  12      973.29     1189.83     71.21 o 
   2  -7  12      103.71      122.25     16.46 o 
  -5  -6  12      282.33      238.14     21.85 o 
  -3  -6  12      376.10      347.48     24.13 o 
  -2  -6  12      433.63      505.68     47.51 o 
  -1  -6  12     1627.64     1931.36    162.72 o 
   0  -6  12       38.03       50.52      5.38 o 
   1  -6  12       86.01      110.39     10.85 o 
   2  -6  12      164.84      206.51     23.13 o 
   3  -6  12     1747.62     2023.33    120.75 o 
  -6  -5  12      214.61      218.77     20.67 o 
  -5  -5  12     1421.73     1412.35    119.49 o 
  -4  -5  12       27.23       24.64      3.92 o 
  -3  -5  12      148.61      136.21     13.28 o 
  -2  -5  12       95.10       92.32      8.13 o 
  -1  -5  12     1031.23     1238.44     74.35 o 
   0  -5  12      225.16      276.62     19.51 o 
   1  -5  12      515.32      585.14     36.15 o 
   2  -5  12       72.52       86.57     16.39 o 
   3  -5  12      219.69      240.02     23.57 o 
   4  -5  12     1116.89     1204.05     72.05 o 
  -6  -4  12        5.30       -3.91      4.87 o 
  -5  -4  12       30.72       24.25      5.28 o 
  -4  -4  12       30.09       20.66      3.49 o 
  -3  -4  12      825.75      909.80     57.54 o 
  -2  -4  12     1147.65     1202.90     72.94 o 
  -1  -4  12      170.43      187.60     14.33 o 
   0  -4  12      246.14      274.44     22.71 o 
   1  -4  12     1612.18     1784.70    106.36 o 
   2  -4  12     1278.46     1518.68    128.18 o 
   3  -4  12       84.11      101.05      8.72 o 
   4  -4  12      217.00      234.91     18.92 o 
  -6  -3  12       84.63       74.61      9.13 o 
  -4  -3  12       75.62       66.50      8.17 o 
  -3  -3  12     1629.91     1641.99    299.46 o 
  -2  -3  12      462.89      424.89     27.00 o 
  -1  -3  12     1036.91      968.71    142.29 o 
   0  -3  12      268.72      263.06     45.59 o 
   1  -3  12        9.81       14.48      3.35 o 
   2  -3  12     2114.87     2056.32    357.26 o 
   3  -3  12        8.48       12.60      2.93 o 
   4  -3  12      657.19      670.92     41.10 o 
  -7  -2  12       16.32       12.85      3.99 o 
  -6  -2  12      205.09      190.73     12.53 o 
  -5  -2  12     1455.49     1406.22     83.83 o 
  -4  -2  12      802.54      631.39    114.60 o 
  -3  -2  12      184.88      189.28     40.79 o 
  -2  -2  12       65.49       52.57      6.68 o 
  -1  -2  12      171.27      158.63     15.44 o 
   0  -2  12     4039.32     4305.92    255.51 o 
   1  -2  12      404.22      323.88     30.15 o 
   2  -2  12       27.00       26.03      3.45 o 
   3  -2  12      190.62      153.84     23.49 o 
   4  -2  12     1711.82     1584.82    180.42 o 
  -7  -1  12      399.94      387.07     23.94 o 
  -6  -1  12        8.65       15.23      3.70 o 
  -5  -1  12       45.97       38.18      3.15 o 
  -4  -1  12      607.38      549.26     27.34 o 
  -3  -1  12       98.95      113.19      8.72 o 
  -2  -1  12     1719.54     1762.78     85.71 o 
  -1  -1  12        1.23        3.48      1.33 o 
   0  -1  12      583.40      690.04     33.97 o 
   1  -1  12       76.90       92.17     11.84 o 
   2  -1  12     1741.74     1791.21    112.45 o 
   3  -1  12       46.97       33.75      8.07 o 
   4  -1  12       10.04        9.50      4.22 o 
  -7   0  12       90.79       73.71      5.77 o 
  -6   0  12     2327.55     2197.56    130.74 o 
  -5   0  12       23.17       12.36      4.47 o 
  -4   0  12      114.22      125.62      7.99 o 
  -3   0  12      114.42      106.65      7.23 o 
  -2   0  12     3040.85     3247.47    157.45 o 
  -1   0  12      235.94      268.30     15.20 o 
   0   0  12      434.76      497.08     24.60 o 
   1   0  12      165.87      178.72     12.93 o 
   2   0  12      816.01      844.87     41.36 o 
   3   0  12     2128.85     2118.58    116.92 o 
   4   0  12       14.46        8.54      2.35 o 
  -7   1  12       12.48        7.33      2.29 o 
  -6   1  12       26.89       22.20      4.83 o 
  -5   1  12      216.21      192.57     11.06 o 
  -4   1  12     1477.09     1533.08     74.75 o 
  -3   1  12       89.24       97.21      8.70 o 
  -2   1  12      593.79      637.86     31.97 o 
  -1   1  12     2484.67     2723.35    132.15 o 
   0   1  12      284.22      284.89     16.07 o 
   1   1  12     1207.69     1270.49     61.85 o 
   2   1  12       50.47       41.00      7.17 o 
   3   1  12     1834.10     1951.82    116.21 o 
   4   1  12       72.12       47.87      8.42 o 
  -7   2  12        5.89        0.17      3.56 o 
  -6   2  12       57.09       59.10      4.97 o 
  -5   2  12       56.26       42.22      4.05 o 
  -4   2  12      821.74      796.22     39.76 o 
  -3   2  12     1313.53     1540.83    168.50 o 
  -2   2  12     1990.35     2222.60    107.91 o 
  -1   2  12      396.69      398.54     30.54 o 
   0   2  12      216.54      241.17     17.34 o 
   1   2  12     2987.75     3339.02    198.15 o 
   2   2  12        0.09        2.36      2.92 o 
   3   2  12      707.99      762.01     46.11 o 
   4   2  12      146.54      149.40     11.39 o 
  -7   3  12      178.29      144.62     14.29 o 
  -6   3  12      586.22      484.73     42.75 o 
  -5   3  12      728.50      653.71     50.89 o 
  -4   3  12       34.34       16.82      4.07 o 
  -3   3  12       65.15       75.45      8.58 o 
  -2   3  12      684.17      586.46     53.27 o 
  -1   3  12     4389.92     4733.90    417.00 o 
   0   3  12       23.50       11.36      5.67 o 
   1   3  12      395.56      415.89     25.84 o 
   2   3  12      727.85      767.84     47.00 o 
   3   3  12     1234.34     1315.30     78.56 o 
  -6   4  12       49.92       43.40      5.84 o 
  -5   4  12     1235.53     1144.23     68.96 o 
  -4   4  12       15.45       11.31      4.60 o 
  -3   4  12      225.60      223.77     30.04 o 
  -2   4  12       53.35       53.10     10.11 o 
  -1   4  12     1380.28     1452.70    104.85 o 
   0   4  12      531.58      517.07     31.91 o 
   1   4  12      784.70      837.30     50.55 o 
   2   4  12       58.39       59.99      6.82 o 
   3   4  12      326.78      378.43     33.90 o 
  -5   5  12       17.47       16.91      6.63 o 
  -4   5  12       35.57       40.59     14.63 o 
  -3   5  12     1125.07     1182.88    101.77 o 
  -2   5  12      288.06      304.81     39.46 o 
   0   5  12      859.28      796.39     68.49 o 
   1   5  12      210.08      207.23     31.74 o 
   2   5  12     1647.80     1625.62    138.47 o 
  -4   6  12      164.99      136.71     13.43 o 
  -3   6  12      324.08      364.08     28.74 o 
  -2   6  12     1930.88     2090.25    124.90 o 
  -1   6  12      242.75      247.59     19.73 o 
   0   6  12      334.57      367.31     49.12 o 
  -3  -7  13      772.10      733.17     63.70 o 
  -2  -7  13       40.05       28.63      5.38 o 
  -1  -7  13       40.83       43.23      4.68 o 
   0  -7  13       20.49       17.93      4.13 o 
   1  -7  13     2107.96     2634.07    221.68 o 
  -3  -6  13      840.29      890.25     77.15 o 
  -2  -6  13       43.19       42.93      5.25 o 
  -1  -6  13      961.34     1066.57     65.30 o 
   0  -6  13       29.75       36.86      5.06 o 
   1  -6  13      359.90      390.15     24.87 o 
   2  -6  13       73.51       67.55     11.19 o 
  -5  -5  13      286.67      249.84     22.86 o 
  -4  -5  13       39.38       18.94      5.88 o 
  -3  -5  13      173.96      163.59     16.86 o 
  -2  -5  13       59.98       58.40      7.13 o 
  -1  -5  13     1672.62     1996.29    119.03 o 
   0  -5  13      637.36      674.59     41.10 o 
   1  -5  13       26.86       10.79      2.50 o 
   2  -5  13      133.94      163.89     14.04 o 
   3  -5  13      433.74      521.94     47.89 o 
  -6  -4  13       43.88       26.16      7.68 o 
  -4  -4  13     1362.30     1563.96    302.08 o 
  -3  -4  13     1663.50     1574.42     94.98 o 
  -2  -4  13       33.09       21.11      6.81 o 
  -1  -4  13      229.98      217.64     24.48 o 
   0  -4  13     1607.59     1690.74    168.99 o 
   1  -4  13      641.75      635.05     51.00 o 
   2  -4  13      502.13      585.96     51.08 o 
   3  -4  13        3.09       -0.67      4.08 o 
  -5  -3  13     1969.43     1882.67    158.78 o 
  -4  -3  13       37.94       36.88     10.00 o 
  -3  -3  13      659.37      434.71     37.72 o 
  -2  -3  13     1809.58     1619.81    184.85 o 
  -1  -3  13       70.31       72.01      7.83 o 
   0  -3  13        6.25        7.67      2.75 o 
   1  -3  13        4.53        0.51      2.49 o 
   2  -3  13     1743.09     1732.65    275.36 o 
   3  -3  13       37.35       35.70      8.28 o 
   4  -3  13       45.87       37.13     11.86 o 
  -6  -2  13       45.27       45.45      8.00 o 
  -5  -2  13       61.33       37.66      6.39 o 
  -4  -2  13     1704.01     1425.23    160.24 o 
  -3  -2  13        9.85        9.51      4.25 o 
  -2  -2  13      872.66      880.50     53.36 o 
  -1  -2  13       27.21       18.94      3.62 o 
   0  -2  13     2802.64     2902.74    172.52 o 
   1  -2  13       39.73       47.36      5.69 o 
   2  -2  13      167.63      167.36     16.37 o 
   3  -2  13      388.78      424.24     37.79 o 
   4  -2  13     1254.99     1259.59    186.30 o 
  -7  -1  13       28.53        9.50      3.75 o 
  -6  -1  13       31.05       31.71      6.72 o 
  -5  -1  13       25.25       17.87      4.42 o 
  -4  -1  13     2228.44     2178.67    105.94 o 
  -3  -1  13        5.95        9.07      3.82 o 
  -2  -1  13      422.05      406.49     22.70 o 
  -1  -1  13      739.53      737.88     64.41 o 
   0  -1  13     2045.60     2227.73    160.13 o 
   1  -1  13      680.15      755.92     45.46 o 
   2  -1  13      341.16      356.92     28.83 o 
   3  -1  13        2.51        7.72      4.99 o 
   4  -1  13      234.14      260.50     19.12 o 
  -7   0  13       21.42       16.96      7.42 o 
  -6   0  13     1252.70     1203.18     71.92 o 
  -5   0  13       56.60       47.36      3.80 o 
  -4   0  13      141.57      133.83      8.21 o 
  -3   0  13      424.46      434.77     22.89 o 
  -2   0  13     1879.74     1993.06     96.96 o 
  -1   0  13      914.03      963.99     47.20 o 
   0   0  13      144.80      134.39     12.83 o 
   1   0  13      688.16      727.74     43.64 o 
   2   0  13      270.63      243.86     14.58 o 
   3   0  13     1084.33     1038.67     63.65 o 
   4   0  13      136.55      112.57     27.67 o 
  -7   1  13       84.63       60.89      5.95 o 
  -6   1  13     1106.74      998.65     59.96 o 
  -5   1  13      201.77      210.88     12.03 o 
  -4   1  13      702.91      699.62     62.97 o 
  -3   1  13       20.77       26.28      4.63 o 
  -2   1  13        6.89        9.54      2.27 o 
  -1   1  13     2009.28     2096.04    101.89 o 
   0   1  13      268.50      265.41     18.45 o 
   1   1  13      191.32      201.88     12.34 o 
   2   1  13       48.13       47.00      8.03 o 
   3   1  13     1284.63     1275.90     76.18 o 
  -6   2  13       30.64       22.64      2.82 o 
  -5   2  13      357.60      316.40     17.77 o 
  -4   2  13      201.92      187.53     20.65 o 
  -3   2  13     3268.27     3407.06    202.69 o 
  -2   2  13      227.03      230.33     18.43 o 
  -1   2  13      362.86      377.55     29.70 o 
   0   2  13       60.21       56.63      5.72 o 
   1   2  13     2145.63     2257.09    134.44 o 
   2   2  13       99.42       88.15      8.15 o 
   3   2  13       17.20       19.73      4.73 o 
  -6   3  13      187.10      151.75     12.07 o 
  -5   3  13      319.73      296.75     27.71 o 
  -4   3  13       49.20       48.56     12.42 o 
  -3   3  13     1082.90     1061.08    104.42 o 
  -2   3  13      335.86      379.41     26.35 o 
  -1   3  13      742.33      807.23     49.29 o 
   0   3  13       38.24       34.99      6.82 o 
   1   3  13      509.68      544.61     35.75 o 
   2   3  13      890.59      962.58     57.74 o 
  -5   4  13     2286.38     2162.04    188.40 o 
  -4   4  13      165.99      180.17     24.53 o 
  -3   4  13       35.64       26.78     11.90 o 
  -2   4  13      343.33      346.18     29.19 o 
  -1   4  13     1175.19     1226.42    101.51 o 
   0   4  13     1032.35     1056.72     63.94 o 
   1   4  13      262.20      286.67     22.21 o 
   2   4  13        5.67        7.00      3.47 o 
  -4   5  13     1674.56     1455.00    123.29 o 
  -3   5  13      273.88      305.28     42.02 o 
  -2   5  13      105.19       95.00      9.60 o 
  -1   5  13        9.78        4.24      6.72 o 
   0   5  13     1045.10      994.01     60.80 o 
   1   5  13        2.54        8.49      8.28 o 
  -2   6  13     1377.61     1313.27    112.98 o 
  -3  -6  14     1265.85     1334.39     80.54 o 
  -2  -6  14      155.08      147.82     27.19 o 
  -1  -6  14      147.22      163.28     13.75 o 
   0  -6  14       74.37       71.53      7.70 o 
   1  -6  14      627.86      735.12     44.51 o 
  -4  -5  14       18.67        3.79      4.32 o 
  -3  -5  14       13.98       12.77      4.09 o 
  -2  -5  14      233.67      221.79     24.19 o 
  -1  -5  14      474.17      498.65     30.91 o 
   0  -5  14      920.39     1006.08     66.08 o 
   1  -5  14       86.82       82.79      9.42 o 
   2  -5  14      921.60     1011.37     73.22 o 
  -5  -4  14      433.19      383.97     34.04 o 
  -4  -4  14     1233.05     1233.06    228.78 o 
  -3  -4  14      283.14      246.51     25.73 o 
  -2  -4  14       30.80       21.85      4.28 o 
  -1  -4  14      270.53      271.14     64.63 o 
   0  -4  14     1433.84     1326.15    182.40 o 
   1  -4  14       18.27       16.45      4.21 o 
   2  -4  14      270.50      297.22     33.07 o 
  -5  -3  14      374.85      304.39     27.31 o 
  -4  -3  14        8.51       -0.35      6.49 o 
  -3  -3  14       23.70       17.96      4.96 o 
  -2  -3  14     1395.20     1395.02    210.80 o 
  -1  -3  14       16.59       17.58      4.04 o 
   0  -3  14      144.22      140.77     10.55 o 
   1  -3  14      163.89      167.39     13.16 o 
   2  -3  14     1539.14     1542.77    117.27 o 
   3  -3  14      471.94      469.86     46.92 o 
  -6  -2  14      890.63      872.73     74.43 o 
  -5  -2  14      148.44      119.68     22.00 o 
  -4  -2  14      257.34      200.48     21.92 o 
  -3  -2  14       37.83       24.44      7.65 o 
  -2  -2  14     1801.53     1988.69    131.47 o 
  -1  -2  14      726.09      757.73     46.26 o 
   0  -2  14     1112.56     1142.51     68.46 o 
   1  -2  14        3.15       -0.14      2.68 o 
   2  -2  14      466.54      453.71     29.33 o 
   3  -2  14     1204.51     1406.39     84.02 o 
  -6  -1  14       16.55       17.91      6.15 o 
  -5  -1  14       36.40       32.28      6.98 o 
  -4  -1  14     1387.49     1337.18    113.13 o 
  -3  -1  14       84.07       72.28     15.13 o 
  -2  -1  14      140.08      139.93     13.17 o 
  -1  -1  14        8.64       11.98      3.29 o 
   0  -1  14      911.94     1034.15     61.97 o 
   1  -1  14     1421.29     1373.57    116.03 o 
   2  -1  14      286.05      309.15     20.27 o 
   3  -1  14       47.92       30.92      4.61 o 
  -6   0  14      270.20      256.94     18.20 o 
  -5   0  14        1.83        3.61      2.22 o 
  -4   0  14      289.58      259.57     19.00 o 
  -3   0  14      549.02      543.73     28.10 o 
  -2   0  14      515.14      582.21     29.22 o 
  -1   0  14      287.91      294.84     16.80 o 
   0   0  14        6.97        4.85      1.34 o 
   1   0  14     2087.55     2147.83    127.63 o 
   2   0  14      103.29      108.56      7.77 o 
   3   0  14      331.91      291.61     25.72 o 
  -6   1  14      214.34      187.13     12.56 o 
  -5   1  14      740.75      632.49     32.25 o 
  -4   1  14       54.84       60.93      8.61 o 
  -3   1  14      457.08      422.20     24.68 o 
  -2   1  14       14.41        6.23      2.50 o 
  -1   1  14     2230.20     2334.37    139.18 o 
   0   1  14        9.52       10.08      4.23 o 
   1   1  14        5.91        4.28      2.42 o 
   2   1  14       42.04       36.60      6.25 o 
  -6   2  14        0.21       -2.65      4.59 o 
  -5   2  14      648.66      593.85     52.51 o 
  -4   2  14      594.36      674.41     43.83 o 
  -3   2  14     2248.15     2476.56    148.09 o 
  -2   2  14      122.69      143.17     12.50 o 
  -1   2  14      705.93      739.00     44.75 o 
   0   2  14      516.02      526.62     33.12 o 
   1   2  14     2611.11     2599.45    154.58 o 
   2   2  14        4.87        7.79      2.86 o 
  -5   3  14      107.13       96.65      9.04 o 
  -4   3  14      792.38      794.20     77.18 o 
  -3   3  14     1475.89     1642.93    175.54 o 
  -2   3  14      160.15      163.47     13.44 o 
  -1   3  14      234.38      251.58     19.99 o 
   0   3  14      309.15      291.19     25.79 o 
   1   3  14      256.93      288.89     20.38 o 
  -4   4  14      913.75      804.46     52.63 o 
  -3   4  14      105.48      110.71     28.48 o 
  -2   4  14      889.31      887.10     89.87 o 
  -1   4  14      647.34      670.11     42.42 o 
   0   4  14      753.38      790.67     48.03 o 
  -3   5  14      429.89      422.74     50.96 o 
  -2   5  14        5.06        7.03      2.88 o 
  -1   5  14        6.05        0.59      5.06 o 
  -3  -5  15      198.28      165.89     15.28 o 
  -2  -5  15     1145.97     1094.88    177.24 o 
  -1  -5  15      126.71      112.15     11.96 o 
   0  -5  15       37.41       28.63      4.16 o 
  -4  -4  15      568.83      375.56     95.21 o 
  -3  -4  15       10.98        4.48      7.31 o 
  -2  -4  15      217.23      194.88     47.77 o 
  -1  -4  15       93.07       77.88      9.25 o 
   0  -4  15     1245.48     1197.65     79.00 o 
   1  -4  15        8.87        4.48      1.28 o 
  -4  -3  15     1060.07      691.62     59.43 o 
  -3  -3  15        1.44        9.75      6.11 o 
  -2  -3  15      931.41      944.80     82.08 o 
  -1  -3  15       38.97       34.53      4.23 o 
   0  -3  15      541.71      556.65     34.64 o 
   1  -3  15      511.96      520.13     31.74 o 
   2  -3  15      675.58      698.69     42.19 o 
  -5  -2  15        2.44        5.54      3.16 o 
  -4  -2  15        8.48       10.26      5.99 o 
  -3  -2  15       13.99       15.71      3.49 o 
  -2  -2  15     1992.36     2192.05    130.92 o 
  -1  -2  15      676.25      707.92     44.81 o 
   0  -2  15       89.78      109.24     10.10 o 
   1  -2  15      191.80      206.51     25.27 o 
   2  -2  15      715.78      787.00     47.42 o 
  -5  -1  15       63.15       46.25      5.17 o 
  -4  -1  15      741.76      785.97    114.27 o 
  -3  -1  15        2.66        4.41      4.44 o 
  -2  -1  15       51.39       51.97      9.06 o 
  -1  -1  15      908.04      898.48     53.95 o 
   0  -1  15      184.99      184.68     25.78 o 
   1  -1  15      565.36      584.75     50.03 o 
   2  -1  15        8.55        3.81      1.95 o 
  -5   0  15       26.56       17.44      3.13 o 
  -4   0  15      213.52      184.88     13.95 o 
  -3   0  15     2725.89     2963.01    143.94 o 
  -2   0  15      459.42      460.47     24.56 o 
  -1   0  15        2.04        1.17      3.06 o 
   0   0  15        0.76        3.80      2.00 o 
   2   0  15        2.50        6.72      3.81 o 
  -5   1  15      537.29      427.26     46.22 o 
  -4   1  15      107.39       95.34     12.90 o 
  -3   1  15      498.67      538.74     35.57 o 
  -2   1  15       41.46       31.00      4.62 o 
  -1   1  15     1097.79     1108.91     66.63 o 
   0   1  15       48.78       36.19      5.41 o 
   1   1  15      134.13      106.79     20.20 o 
  -5   2  15     1968.06     1905.40    113.89 o 
  -4   2  15      371.90      341.94     25.30 o 
  -3   2  15       99.37       84.89     13.71 o 
  -2   2  15      137.74      127.91     18.48 o 
  -1   2  15      900.50      914.30     55.98 o 
   0   2  15      483.94      458.50     31.80 o 
   1   2  15      350.43      314.21     21.78 o 
  -4   3  15       41.66       31.91     11.51 o 
  -3   3  15      777.41      855.79     56.18 o 
  -2   3  15      265.45      311.52     23.60 o 
  -1   3  15       13.22       10.74      4.03 o 
   0   3  15      360.70      341.57     30.17 o 
  -2   4  15     1450.06     1539.57    113.36 o 
  -2  -4  16      171.95      110.77     14.99 o 
  -1  -4  16      200.61      186.97     18.50 o 
  -3  -3  16       31.82       12.23      3.73 o 
  -2  -3  16      224.75      216.58     21.61 o 
  -1  -3  16      100.18       86.31      8.74 o 
   0  -3  16      577.39      633.89     40.39 o 
  -4  -2  16      105.83       76.65      7.81 o 
  -3  -2  16      592.92      554.58     60.60 o 
  -2  -2  16      630.16      710.25     67.20 o 
  -1  -2  16      487.00      505.41     32.95 o 
   0  -2  16        0.12        2.20      1.78 o 
  -4  -1  16      450.42      364.55     58.27 o 
  -3  -1  16      347.93      303.39     22.64 o 
  -2  -1  16       16.08        8.27      7.12 o 
  -1  -1  16     1659.76     1656.98     98.85 o 
   0  -1  16       74.79       64.17     17.54 o 
  -4   0  16       20.59       13.67      6.85 o 
  -3   0  16      636.71      658.37     46.28 o 
  -2   0  16        5.00        8.22      3.34 o 
  -1   0  16      128.56      121.65     14.62 o 
   0   0  16      564.24      588.55     50.83 o 
  -4   1  16       77.22       61.13      9.76 o 
  -3   1  16      506.33      509.90     33.75 o 
  -2   1  16      167.30      151.27     21.49 o 
  -1   1  16      765.27      711.83     72.51 o 
  -3   2  16       31.12       15.48      4.59 o 
  -2   2  16      410.65      415.03     53.66 o 
  -1   2  16     1300.09     1413.60    120.49 o 
                                                 
